# Supplementary material for: ﻿Three new Cerodontha species from Inner Mongolia and Qinghai with a checklist of thirty-two Chinese species (Diptera, Agromyzidae)
Source: Zookeys. 2026 Jan 5;1266:55–101. doi: 10.3897/zookeys.1266.177044 (PMC12796945; doi:10.3897/zookeys.1266.177044)
Supplement: XML Treatment for Cerodontha (Cerodontha) flavicornis [file zookeys.1266.177044-treatment1.xml]

<!DOCTYPE tp:taxon-treatment
  PUBLIC "-//TaxonX//DTD Taxonomic Treatment Publishing DTD v0 20100105//EN" "tax-treatment-NSO.dtd">
<tp:taxon-treatment xmlns:tp="http://www.plazi.org/taxpub"><tp:treatment-meta><kwd-group><label>Taxon classification</label><kwd>
              <named-content content-type="kingdom">Animalia</named-content>
            </kwd><kwd>
              <named-content content-type="order">Diptera</named-content>
            </kwd><kwd>
              <named-content content-type="family">Agromyzidae</named-content>
            </kwd></kwd-group><mixed-citation publication-type="journal"><person-group><name><surname>Fu</surname><given-names>Xin-Ting</given-names></name><name><surname>Shi</surname><given-names>Li</given-names></name><name><surname>Wang</surname><given-names>Shi-Mingzhe</given-names></name></person-group><article-title>﻿Three new <italic><tp:taxon-name><tp:taxon-name-part taxon-name-part-type="genus" reg="Cerodontha">Cerodontha</tp:taxon-name-part></tp:taxon-name></italic> species from Inner Mongolia and Qinghai with a checklist of thirty-two Chinese species (<tp:taxon-name><tp:taxon-name-part taxon-name-part-type="order">Diptera</tp:taxon-name-part></tp:taxon-name>, <tp:taxon-name><tp:taxon-name-part taxon-name-part-type="family">Agromyzidae</tp:taxon-name-part></tp:taxon-name>)</article-title><source>Zookeys</source><day>05</day><month>01</month><year>2026</year><volume>1266</volume><fpage>55</fpage><lpage>101</lpage><pub-id pub-id-type="doi">10.3897/zookeys.1266.177044</pub-id></mixed-citation></tp:treatment-meta><tp:nomenclature><label>﻿</label><tp:taxon-name><object-id xmlns:xlink="http://www.w3.org/1999/xlink" content-type="arpha" xlink:type="simple">90CBF473-60B0-5890-9A91-92E056875D5B</object-id>
            <tp:taxon-name-part taxon-name-part-type="genus" reg="Cerodontha">Cerodontha</tp:taxon-name-part> (<tp:taxon-name-part taxon-name-part-type="subgenus" reg="Cerodontha">Cerodontha</tp:taxon-name-part>) <tp:taxon-name-part taxon-name-part-type="species" reg="flavicornis">flavicornis</tp:taxon-name-part></tp:taxon-name><tp:taxon-authority>(Egger, 1862)</tp:taxon-authority><xref ref-type="fig" rid="F2">Figs 2A–N</xref><xref ref-type="fig" rid="F3">, 3A–L</xref><tp:nomenclature-citation-list><tp:nomenclature-citation><tp:taxon-name>
                <tp:taxon-name-part taxon-name-part-type="genus" reg="Ceratomyza">Ceratomyza</tp:taxon-name-part> <tp:taxon-name-part taxon-name-part-type="species" reg="flavicornis">flavicornis</tp:taxon-name-part></tp:taxon-name><comment>Egger, 1862: 782; <xref ref-type="bibr" rid="B62">Schiner 1864</xref>: 311.</comment></tp:nomenclature-citation><tp:nomenclature-citation><tp:taxon-name>
                <tp:taxon-name-part taxon-name-part-type="genus" reg="Cerodontha">Cerodontha</tp:taxon-name-part> <tp:taxon-name-part taxon-name-part-type="species" reg="flavicornis">flavicornis</tp:taxon-name-part></tp:taxon-name><comment>: <xref ref-type="bibr" rid="B30">Hendel 1920</xref>: 169; <xref ref-type="bibr" rid="B32">Hering 1927</xref>: 160; <xref ref-type="bibr" rid="B79">Stackelberg 1933</xref>: 465.</comment></tp:nomenclature-citation><tp:nomenclature-citation><tp:taxon-name>
                <tp:taxon-name-part taxon-name-part-type="genus" reg="Cerodontha">Cerodontha</tp:taxon-name-part> (<tp:taxon-name-part taxon-name-part-type="subgenus" reg="Cerodontha">Cerodontha</tp:taxon-name-part>) <tp:taxon-name-part taxon-name-part-type="species" reg="flavicornis">flavicornis</tp:taxon-name-part></tp:taxon-name><comment>: <xref ref-type="bibr" rid="B43">Nowakowski 1967</xref>: 656; <xref ref-type="bibr" rid="B44">1972</xref>: 738; <xref ref-type="bibr" rid="B45">1973</xref>: 51; <xref ref-type="bibr" rid="B46">Rohdendorf 1970</xref>: 270; <xref ref-type="bibr" rid="B84">Zlobin 1979</xref>: 874; <xref ref-type="bibr" rid="B65">Soós and Papp 1984</xref>: 286; <xref ref-type="bibr" rid="B66">Spasić 1996</xref>: 114; <xref ref-type="bibr" rid="B13">Černý 2018</xref>: 125; <xref ref-type="bibr" rid="B14">Černý and Bächli 2018</xref>: 134.</comment></tp:nomenclature-citation></tp:nomenclature-citation-list></tp:nomenclature><tp:treatment-sec sec-type="material" id="SECID0EQJAE"><title>Specimens examined.</title><p>China, Qinghai Province: • 4♂♂15♀♀ (IMAU), Delingha City, entrance of Cypress Mountain Forest Park, 3296 m, <named-content xmlns:xlink="http://www.w3.org/1999/xlink" content-type="dwc:verbatimCoordinates" xlink:type="simple"><named-content content-type="geo-json" specific-use="{&#34;type&#34;:&#34;Point&#34;,&#34;coordinates&#34;:[97.337094,37.449447]}" id="NCID0EZJAE" xlink:type="simple">37°26'58.01"N, 97°20'13.54"E</named-content></named-content>, 09.VIII.2021, leg. Li Shi; • 3♀♀ (IMAU), Haidong City, Huzhu County, Bazha Town, Baimuxia Village, 3070 m, <named-content xmlns:xlink="http://www.w3.org/1999/xlink" content-type="dwc:verbatimCoordinates" xlink:type="simple"><named-content content-type="geo-json" specific-use="{&#34;type&#34;:&#34;Point&#34;,&#34;coordinates&#34;:[102.126678,37.002606]}" id="NCID0EBKAE" xlink:type="simple">37°00'09.38"N, 102°07'36.04"E</named-content></named-content>, 24.VII.2021, leg. Li Shi; • 2♂♂20♀♀ (IMAU), Tianjun County, grassland near Guanjiaoshan Highway, 3626.6 m, <named-content xmlns:xlink="http://www.w3.org/1999/xlink" content-type="dwc:verbatimCoordinates" xlink:type="simple"><named-content content-type="geo-json" specific-use="{&#34;type&#34;:&#34;Point&#34;,&#34;coordinates&#34;:[98.859669,37.158914]}" id="NCID0EJKAE" xlink:type="simple">37°9'32.09"N, 98°51'34.81"E</named-content></named-content>, 08.VIII.2021, leg. Li Shi; • 2♀♀ (IMAU), Menyuan County, Xianmi Town, Meihua Village, 3148 m, <named-content xmlns:xlink="http://www.w3.org/1999/xlink" content-type="dwc:verbatimCoordinates" xlink:type="simple"><named-content content-type="geo-json" specific-use="{&#34;type&#34;:&#34;Point&#34;,&#34;coordinates&#34;:[102.145928,37.286714]}" id="NCID0ERKAE" xlink:type="simple">37°17'12.17"N, 102°08'45.34"E</named-content></named-content>, 30.VII.2021, leg. Li Shi; • 8♂♂7♀♀ (IMAU), Menyuan County, Xianmi Town, Qiaotan Village, Qihankaigou, 2715 m, <named-content xmlns:xlink="http://www.w3.org/1999/xlink" content-type="dwc:verbatimCoordinates" xlink:type="simple"><named-content content-type="geo-json" specific-use="{&#34;type&#34;:&#34;Point&#34;,&#34;coordinates&#34;:[102.034758,37.159308]}" id="NCID0EZKAE" xlink:type="simple">37°09'33.51"N, 102°02'05.13"E</named-content></named-content>, 30.VII.2021, leg. Li Shi; • 10♂♂5♀♀ (IMAU), Menyuan County, Zhugu Town, Dezong Village, 2894 m, <named-content xmlns:xlink="http://www.w3.org/1999/xlink" content-type="dwc:verbatimCoordinates" xlink:type="simple"><named-content content-type="geo-json" specific-use="{&#34;type&#34;:&#34;Point&#34;,&#34;coordinates&#34;:[102.199500,37.217414]}" id="NCID0EBLAE" xlink:type="simple">37°13'02.69"N, 102°11'58.20"E</named-content></named-content>, 26.VII.2021, leg. Li Shi; • 38♂♂63♀♀ (IMAU), Menyuan County, Zhugu Town, Sigou, 2616 m, <named-content xmlns:xlink="http://www.w3.org/1999/xlink" content-type="dwc:verbatimCoordinates" xlink:type="simple"><named-content content-type="geo-json" specific-use="{&#34;type&#34;:&#34;Point&#34;,&#34;coordinates&#34;:[102.401086,37.132275]}" id="NCID0EJLAE" xlink:type="simple">37°07'56.19"N, 102°24'03.91"E</named-content></named-content>, 24.VII.2021, leg. Li Shi; • 8♂♂12♀♀ (IMAU), Qilian County, Zhamashi Town, Xigou, 3196 m, <named-content xmlns:xlink="http://www.w3.org/1999/xlink" content-type="dwc:verbatimCoordinates" xlink:type="simple"><named-content content-type="geo-json" specific-use="{&#34;type&#34;:&#34;Point&#34;,&#34;coordinates&#34;:[99.970164,38.142475]}" id="NCID0ERLAE" xlink:type="simple">38°08'32.91"N, 99°58'12.59"E</named-content></named-content>, 03.VIII.2021, leg. Li Shi; • 6♂♂14♀♀ (IMAU), Qilian County, Yeniugou Town, Yanglong Town, near Xiage’er Snow Mountains, 3313.3 m, <named-content xmlns:xlink="http://www.w3.org/1999/xlink" content-type="dwc:verbatimCoordinates" xlink:type="simple"><named-content content-type="geo-json" specific-use="{&#34;type&#34;:&#34;Point&#34;,&#34;coordinates&#34;:[98.396764,38.808422]}" id="NCID0EZLAE" xlink:type="simple">38°48'30.32"N, 98°23'48.35"E</named-content></named-content>, 04.VIII.2021, leg. Li Shi; • 5♂♂17♀♀ (IMAU), Qilian County, Babao Town, Binggou Village, Xiaxigou, 3170 m, <named-content xmlns:xlink="http://www.w3.org/1999/xlink" content-type="dwc:verbatimCoordinates" xlink:type="simple"><named-content content-type="geo-json" specific-use="{&#34;type&#34;:&#34;Point&#34;,&#34;coordinates&#34;:[100.165883,38.130603]}" id="NCID0EBMAE" xlink:type="simple">38°07'50.17"N, 100°09'57.18"E</named-content></named-content>, 05.VIII.2021, leg. Li Shi; • 3♂♂1♀♀ (IMAU), Qilian County, Zhamashi Town, Donggou, 3106 m, <named-content xmlns:xlink="http://www.w3.org/1999/xlink" content-type="dwc:verbatimCoordinates" xlink:type="simple"><named-content content-type="geo-json" specific-use="{&#34;type&#34;:&#34;Point&#34;,&#34;coordinates&#34;:[100.024125,38.153053]}" id="NCID0EJMAE" xlink:type="simple">38°09'10.99"N, 100°01'26.85"E</named-content></named-content>, 03.VIII.2021, leg. Li Shi; • 27♂♂27♀♀ (IMAU), Qilian County, Lujiaogou, 3417 m, <named-content xmlns:xlink="http://www.w3.org/1999/xlink" content-type="dwc:verbatimCoordinates" xlink:type="simple"><named-content content-type="geo-json" specific-use="{&#34;type&#34;:&#34;Point&#34;,&#34;coordinates&#34;:[100.478425,38.108672]}" id="NCID0ERMAE" xlink:type="simple">38°06'31.22"N, 100°28'42.33"E</named-content></named-content>, 01.VIII.2021, leg. Li Shi. DNA sequence number <ext-link xmlns:xlink="http://www.w3.org/1999/xlink" ext-link-type="gen" xlink:href="PX103170" xlink:type="simple">PX103170</ext-link> from GenBank.</p></tp:treatment-sec><tp:treatment-sec sec-type="diagnosis" id="SECID0E2MAE"><title>Diagnosis.</title><p>Frons with three <italic><abbrev xmlns:xlink="http://www.w3.org/1999/xlink" xlink:title="inferior fronto-orbital seta" id="ABBRID0ECNAE" xlink:type="simple">ori</abbrev></italic> inclinate and two <italic><abbrev xmlns:xlink="http://www.w3.org/1999/xlink" xlink:title="superior fronto-orbital seta" id="ABBRID0EHNAE" xlink:type="simple">ors</abbrev></italic> reclinate surrounded by faint brown at base. Antenna with yellow scape and pedicel, first flagellomere mostly brown with anterodistal corner like a short spine. Mesonotum mostly black except for rectangular part yellow above notopleuron, postpronotum black on anterior half and yellow on posterior half; 1+2 <italic><abbrev xmlns:xlink="http://www.w3.org/1999/xlink" xlink:title="dorsocentral seta" id="ABBRID0EMNAE" xlink:type="simple">dc</abbrev>.</italic> Legs mostly black except for fore coxae yellow at apex and all femora yellow on apical 5/6. Distiphallus gourd-shaped with enlarged apex and complete ventral opening.</p></tp:treatment-sec><tp:treatment-sec sec-type="redescription" id="SECID0ERNAE"><title>Redescription.</title><p><bold>Male</bold> (Fig. <xref ref-type="fig" rid="F2">2A–N</xref>). Body length 2.3–3.0 mm; wing length 2.7–3.2 mm. Female (Fig. <xref ref-type="fig" rid="F3">3A–L</xref>). Body length 2.5–3.6 mm; wing length 2.8–3.4 mm.</p><fig id="F2" position="float" orientation="portrait"><object-id xmlns:xlink="http://www.w3.org/1999/xlink" content-type="doi" xlink:type="simple">10.3897/zookeys.1266.177044.figure2</object-id><object-id xmlns:xlink="http://www.w3.org/1999/xlink" content-type="arpha" xlink:type="simple">854FDE71-44CE-5DED-B062-B3EEDEE90299</object-id><label>Figure 2.</label><caption><p><tp:taxon-name><tp:taxon-name-part taxon-name-part-type="genus" reg="Cerodontha">Cerodontha</tp:taxon-name-part> (<tp:taxon-name-part taxon-name-part-type="subgenus" reg="Cerodontha">Cerodontha</tp:taxon-name-part>) <tp:taxon-name-part taxon-name-part-type="species" reg="flavicornis">flavicornis</tp:taxon-name-part></tp:taxon-name> (Egger, 1862). Male. <bold>A.</bold> Habitus, lateral view; <bold>B, C.</bold> Head, dorsal and lateral view; <bold>D, E.</bold> Thorax, lateral and dorsal view; <bold>F.</bold> Wing; <bold>G.</bold> Abdomen, dorsal view; <bold>H, L.</bold> Phallic complex, lateral and ventral view; <bold>I, J.</bold> Epandrial complex, anterior and lateral view; <bold>K, N.</bold> Ejaculatory apodeme, ventral and lateral view; <bold>M.</bold> Hypandrium, ventral view. Scale bars: 0.5 mm (<bold>A–E</bold>); 0.1 mm (<bold>H–N</bold>).</p></caption><graphic xmlns:xlink="http://www.w3.org/1999/xlink" xlink:href="zookeys-1266-055_article-177044__-g002.jpg" position="float" orientation="portrait" xlink:type="simple" id="oo_1505817.jpg"><uri content-type="original_file" xlink:type="simple">https://binary.pensoft.net/fig/1505817</uri></graphic></fig><fig id="F3" position="float" orientation="portrait"><object-id xmlns:xlink="http://www.w3.org/1999/xlink" content-type="doi" xlink:type="simple">10.3897/zookeys.1266.177044.figure3</object-id><object-id xmlns:xlink="http://www.w3.org/1999/xlink" content-type="arpha" xlink:type="simple">3262EC33-1C2C-5283-9850-D260A942AE22</object-id><label>Figure 3.</label><caption><p><tp:taxon-name><tp:taxon-name-part taxon-name-part-type="genus" reg="Cerodontha">Cerodontha</tp:taxon-name-part> (<tp:taxon-name-part taxon-name-part-type="subgenus" reg="Cerodontha">Cerodontha</tp:taxon-name-part>) <tp:taxon-name-part taxon-name-part-type="species" reg="flavicornis">flavicornis</tp:taxon-name-part></tp:taxon-name> (Egger, 1862). Female. <bold>A.</bold> Habitus, lateral view; <bold>B.</bold> Wing; <bold>C, D.</bold> Head, lateral and dorsal view; <bold>E, F.</bold> Thorax, lateral and dorsal view; <bold>G.</bold> Abdomen, dorsal view; <bold>H, I.</bold> Spermathecae, ventral receptacle and oviscape, lateral and ventral view; <bold>J.</bold> Spermathecae; <bold>K.</bold> Proctiger, lateral and ventral view; <bold>L.</bold> Ventral receptacle, ventral view. Scale bars: 0.5 mm (<bold>A–I</bold>); 0.1 mm (<bold>J–L</bold>).</p></caption><graphic xmlns:xlink="http://www.w3.org/1999/xlink" xlink:href="zookeys-1266-055_article-177044__-g003.jpg" position="float" orientation="portrait" xlink:type="simple" id="oo_1505818.jpg"><uri content-type="original_file" xlink:type="simple">https://binary.pensoft.net/fig/1505818</uri></graphic></fig><p>Head (Fig. <xref ref-type="fig" rid="F2">2B, C</xref>) light yellow. Frons wider than high, conspicuously projecting above eye in lateral view, ~1.1 × width of eye in dorsal view; three <italic><abbrev xmlns:xlink="http://www.w3.org/1999/xlink" xlink:title="inferior fronto-orbital seta" id="ABBRID0EKRAE" xlink:type="simple">ori</abbrev></italic> inclinate and two <italic><abbrev xmlns:xlink="http://www.w3.org/1999/xlink" xlink:title="superior fronto-orbital seta" id="ABBRID0EPRAE" xlink:type="simple">ors</abbrev></italic> reclinate surrounded by faint brown coloration at base; orbital setulae slender in one inclinate row near <italic><abbrev xmlns:xlink="http://www.w3.org/1999/xlink" xlink:title="inferior fronto-orbital seta" id="ABBRID0EURAE" xlink:type="simple">ori</abbrev></italic>; inner vertical setae surrounded by yellowish brown coloration at base; outer vertical setae on black background. Ocellar triangle dark brown, ocellar setae longer distinctly than <italic><abbrev xmlns:xlink="http://www.w3.org/1999/xlink" xlink:title="superior fronto-orbital seta" id="ABBRID0EZRAE" xlink:type="simple">ors</abbrev>.</italic> Lunule 2.3 × wider than high and upper margin brown near level of posterior <italic><abbrev xmlns:xlink="http://www.w3.org/1999/xlink" xlink:title="inferior fronto-orbital seta" id="ABBRID0E6RAE" xlink:type="simple">ori</abbrev>.</italic> Antenna mostly yellow, first flagellomere mostly brown with anterodistal corner like a short spine, arista brown with microscopic pubescence. Gena ~2/5 height of eye. Clypeus and palpus light yellow.</p><p>Thorax (Fig. <xref ref-type="fig" rid="F2">2D, E</xref>) mostly black. Mesonotum mostly black except for rectangular part yellow above notopleuron, postpronotum black on anterior half and yellow on posterior half; 1+2 <italic><abbrev xmlns:xlink="http://www.w3.org/1999/xlink" xlink:title="dorsocentral seta" id="ABBRID0ELSAE" xlink:type="simple">dc</abbrev></italic>; <italic><abbrev xmlns:xlink="http://www.w3.org/1999/xlink" xlink:title="acrostichal setulae" id="ABBRID0EQSAE" xlink:type="simple">acr</abbrev></italic> in 2–4 irregular rows, one postsutural intra-alar seta, one presutural and two postsutural supra-alar setae. Notopleuron yellow. Anepisternum black except dorsal and posterior margin yellow, with one strong anepisternal seta, four long setulae and two short setulae. Katepisternum black with one strong katepisternal seta and six short setulae. Scutellum yellow but dark brown at lateral corner. Legs mostly black, fore coxae yellow at apex and all femora yellow on apical 5/6. Wing: Costa with 2<sup>nd</sup> (between R<sub>1</sub> and R<sub>2+3</sub>), 3<sup>rd</sup> (between R<sub>2+3</sub> and R<sub>4+5</sub>) and 4<sup>th</sup> (between R<sub>4+5</sub> and M<sub>1</sub>) sections in proportion of 4.4:1.3:1; ultimate and penultimate sections of M<sub>1</sub> in proportion of 2.3:1; ultimate and penultimate sections of M<sub>4</sub> in proportion of 1.3:1; <italic><abbrev xmlns:xlink="http://www.w3.org/1999/xlink" xlink:title="crossvein radial-medial" id="ABBRID0ELTAE" xlink:type="simple">r-m</abbrev></italic> at apical 1/3 of discal cell. Calypter yellow with margin and fringe dark brown. Halter pale yellow.</p><p>Abdomen (Fig. <xref ref-type="fig" rid="F2">2G</xref>) mostly yellow with wide black stripes in the middle, tergite 6 entirely black. Male genitalia (Fig. <xref ref-type="fig" rid="F2">2H–N</xref>): epandrium rounded with strong dorsal and lateral setae; surstylus with sparse and short spines; mesophallus twice length of distiphallus, with ventral opening at distal 1/4; distiphallus gourd-shaped with enlarged apex and complete ventral opening; ejaculatory apodeme asymmetrical, blade clear and broad; sperm pump with conspicuously brown bottom connected with base of duct. Cercus lightly sclerotized.</p><p><bold>Female.</bold> Tergite 6–7 entirely black. Other external characteristics (Fig. <xref ref-type="fig" rid="F3">3A–G</xref>) same as the male except for the female terminalia. Terminalia (Fig. <xref ref-type="fig" rid="F3">3H–L</xref>): two spermathecae equal in size, circular and truncated at basal 1/6; duct long, with helical texture and a short hyaline segment near base of spermathecae; ventral receptacle (Fig. <xref ref-type="fig" rid="F3">3L</xref>) circular in lateral view, and butterfly-shaped in ventral view; proctiger constricted on apical 1/3 (Fig. <xref ref-type="fig" rid="F3">3K</xref>). Cercus setose, relatively long and well-sclerotized.</p></tp:treatment-sec><tp:treatment-sec sec-type="distribution" id="SECID0ENUAE"><title>Distribution.</title><p>Palaearctic: Albania, Andorra, Austria, Belgium, China (Qinghai)<sup>#</sup>, Croatia (<xref ref-type="bibr" rid="B13">Černý 2018</xref>), France, Germany, Hungary, Italy, Montenegro (<xref ref-type="bibr" rid="B66">Spasić 1996</xref>), Poland, Russia, Spain, Switzerland (<xref ref-type="bibr" rid="B14">Černý and Bächli 2018</xref>).</p></tp:treatment-sec><tp:treatment-sec sec-type="remarks" id="SECID0EBVAE"><title>Remarks.</title><p>Among the Palaearctic species of subgenus <tp:taxon-name><tp:taxon-name-part taxon-name-part-type="genus" reg="Cerodontha"/><tp:taxon-name-part taxon-name-part-type="subgenus" reg="Cerodontha">Cerodontha</tp:taxon-name-part></tp:taxon-name>, this species is distinctly characterized by its antennal shape and coloration, the black mesonotum, the stripes on the abdominal tergites, and the distinctive shape of the distiphallus. The species is similar to <tp:taxon-name><tp:taxon-name-part taxon-name-part-type="genus" reg="Cerodontha">C.</tp:taxon-name-part> (<tp:taxon-name-part taxon-name-part-type="subgenus" reg="Cerodontha">C.</tp:taxon-name-part>) <tp:taxon-name-part taxon-name-part-type="species" reg="affinis">affinis</tp:taxon-name-part></tp:taxon-name> (Fallén, 1823) from the Palaearctic region in the following characters: mesonotum black; notopleuron, apical half of postpronotum, dorsal margin of anepisternum and the middle of scutellum yellow; <italic><abbrev xmlns:xlink="http://www.w3.org/1999/xlink" xlink:title="acrostichal setulae" id="ABBRID0E6VAE" xlink:type="simple">acr</abbrev></italic> in two rows; calypter yellow with margin and fringe dark brown; femora of yellow. But it can be differentiated from the latter by the first flagellomere being yellowish with a spine at upper corner; mesonotum having 1+2 <italic><abbrev xmlns:xlink="http://www.w3.org/1999/xlink" xlink:title="dorsocentral seta" id="ABBRID0EEWAE" xlink:type="simple">dc</abbrev></italic>; legs having black tibiae and tarsi; abdomen being mostly yellow with wide black stripes in the middle, and the tergite 6 being entirely black. In <tp:taxon-name><tp:taxon-name-part taxon-name-part-type="genus" reg="Cerodontha">C.</tp:taxon-name-part> (<tp:taxon-name-part taxon-name-part-type="subgenus" reg="Cerodontha">C.</tp:taxon-name-part>) <tp:taxon-name-part taxon-name-part-type="species" reg="affinis">affinis</tp:taxon-name-part></tp:taxon-name>, the first flagellomere is black with blunt projection at dorsal corner (<xref ref-type="bibr" rid="B74">Spencer 1976</xref>: fig. 316); the mesonotum has 1+3 <italic><abbrev xmlns:xlink="http://www.w3.org/1999/xlink" xlink:title="dorsocentral seta" id="ABBRID0E2WAE" xlink:type="simple">dc</abbrev></italic>; the fore tibiae are yellowish brown; the abdomen is shining black but all tergites yellow-bordered and also laterally yellow in male.</p></tp:treatment-sec><ref-list><ref id="B62"><mixed-citation xmlns:xlink="http://www.w3.org/1999/xlink" xlink:type="simple"><person-group><name name-style="western"><surname>Schiner</surname><given-names>JR</given-names></name></person-group> (<year>1864</year>) Fauna austriaca. Die Fliegen (<tp:taxon-name><tp:taxon-name-part taxon-name-part-type="order">Diptera</tp:taxon-name-part></tp:taxon-name>). 2. Wien, [XXXII +] 658 pp.</mixed-citation></ref><ref id="B30"><mixed-citation xmlns:xlink="http://www.w3.org/1999/xlink" xlink:type="simple"><person-group><name name-style="western"><surname>Hendel</surname><given-names>F</given-names></name></person-group> (<year>1920</year>) Die palaarktischen Agromyziden (Dipt.). (Prodromus einer Monographie). Archiv für Naturgeschichte (Abteilung A) (1918) 84 (7): 109–174.</mixed-citation></ref><ref id="B32"><mixed-citation xmlns:xlink="http://www.w3.org/1999/xlink" xlink:type="simple"><person-group><name name-style="western"><surname>Hering</surname><given-names>EM</given-names></name></person-group> (<year>1927</year>) I: <tp:taxon-name><tp:taxon-name-part taxon-name-part-type="family">Agromyzidae</tp:taxon-name-part></tp:taxon-name>. In: Dahl F (Ed.) Die Tierwelt Deutschlands und der angrenzenden Meeresteile nach ihren Merkmalen und nach ihrer Lebensweise. 6. Zweiflueger oder <tp:taxon-name><tp:taxon-name-part taxon-name-part-type="order">Diptera</tp:taxon-name-part></tp:taxon-name>, 172 pp.</mixed-citation></ref><ref id="B79"><mixed-citation xmlns:xlink="http://www.w3.org/1999/xlink" xlink:type="simple"><person-group><name name-style="western"><surname>Stackelberg</surname><given-names>AA</given-names></name></person-group> (<year>1933</year>) <source>Opredelitel mukh Evropejskoj časti SSSR [The flies (<tp:taxon-name><tp:taxon-name-part taxon-name-part-type="suborder">Brachycera</tp:taxon-name-part></tp:taxon-name>) of the European part of the USSR].</source><publisher-name>Opredeliteli po faune SSSR</publisher-name>, <publisher-loc>izdavaemye Zoologičeskim institutom akademii nauk, Izdatel’stvo Akademii Nauk SSSR, Leningrad 7</publisher-loc>, <size units="page">742 pp</size>.</mixed-citation></ref><ref id="B43"><mixed-citation xmlns:xlink="http://www.w3.org/1999/xlink" xlink:type="simple"><person-group><name name-style="western"><surname>Nowakowski</surname><given-names>JT</given-names></name></person-group> (<year>1967</year>) <article-title>Vorläufige Mitteilung zu einer Monographie der europäischen Arten der Gattung <italic><tp:taxon-name><tp:taxon-name-part taxon-name-part-type="genus">Cerodontha</tp:taxon-name-part></tp:taxon-name></italic> Rond. (<tp:taxon-name><tp:taxon-name-part taxon-name-part-type="order">Diptera</tp:taxon-name-part></tp:taxon-name>, <tp:taxon-name><tp:taxon-name-part taxon-name-part-type="family">Agromyzidae</tp:taxon-name-part></tp:taxon-name>).</article-title><source>Polskie Pismo Entomologiczne</source><volume>37</volume>(<issue>4</issue>): <fpage>633</fpage>–<lpage>661</lpage>.</mixed-citation></ref><ref id="B44"><mixed-citation xmlns:xlink="http://www.w3.org/1999/xlink" xlink:type="simple"><person-group><name name-style="western"><surname>Nowakowski</surname><given-names>JT</given-names></name></person-group> (<year>1972</year>) <article-title>Zweite vorläufige Mitteilung zu einer Monographie der europäischen Arten der Gattung <tp:taxon-name><tp:taxon-name-part taxon-name-part-type="genus">Cerodontha</tp:taxon-name-part></tp:taxon-name> Rond. (<tp:taxon-name><tp:taxon-name-part taxon-name-part-type="order">Diptera</tp:taxon-name-part></tp:taxon-name>, <tp:taxon-name><tp:taxon-name-part taxon-name-part-type="family">Agromyzidae</tp:taxon-name-part></tp:taxon-name>).</article-title><source>Polskie Pismo Entomologiczne</source><volume>42</volume>(<issue>4</issue>): <fpage>735</fpage>–<lpage>765</lpage>.</mixed-citation></ref><ref id="B45"><mixed-citation xmlns:xlink="http://www.w3.org/1999/xlink" xlink:type="simple"><person-group><name name-style="western"><surname>Nowakowski</surname><given-names>JT</given-names></name></person-group> (<year>1973</year>) <article-title>Monographie der europäischen Arten der Gattung <italic><tp:taxon-name><tp:taxon-name-part taxon-name-part-type="genus">Cerodontha</tp:taxon-name-part></tp:taxon-name></italic> Rond. (<tp:taxon-name><tp:taxon-name-part taxon-name-part-type="order">Diptera</tp:taxon-name-part></tp:taxon-name>, <tp:taxon-name><tp:taxon-name-part taxon-name-part-type="family">Agromyzidae</tp:taxon-name-part></tp:taxon-name>).</article-title><source>Annales zoologici, Warszawa</source><volume>31</volume>(<issue>1</issue>): <fpage>1</fpage>–<lpage>327</lpage>.</mixed-citation></ref><ref id="B46"><mixed-citation xmlns:xlink="http://www.w3.org/1999/xlink" xlink:type="simple"><person-group><name name-style="western"><surname>Rohdendorf</surname><given-names>EB</given-names></name></person-group> (<year>1970</year>) <article-title><tp:taxon-name><tp:taxon-name-part taxon-name-part-type="family">Agromyzidae</tp:taxon-name-part></tp:taxon-name> – minirujuščie muški.</article-title> In: <person-group><name name-style="western"><surname>Bei-Bienko</surname><given-names>GJ</given-names></name></person-group> (<role>Ed.</role>) <issue-title>Opredelitel nasekomyh Evropejskoj časti SSSR [Keys to the insects of the European part of the USSR].</issue-title><source>Tom V chast 2. Dvukrylyye i blokhi [<tp:taxon-name><tp:taxon-name-part taxon-name-part-type="order">Diptera</tp:taxon-name-part></tp:taxon-name> and <tp:taxon-name><tp:taxon-name-part taxon-name-part-type="order">Siphonaptera</tp:taxon-name-part></tp:taxon-name> (fleas)] (Leningrad)</source>, <fpage>233</fpage>–<lpage>303</lpage>.</mixed-citation></ref><ref id="B84"><mixed-citation xmlns:xlink="http://www.w3.org/1999/xlink" xlink:type="simple"><person-group><name name-style="western"><surname>Zlobin</surname><given-names>VV</given-names></name></person-group> (<year>1979</year>) <article-title>Mining flies of the genus <italic><tp:taxon-name><tp:taxon-name-part taxon-name-part-type="genus">Cerodontha</tp:taxon-name-part></tp:taxon-name></italic> Rond. (<tp:taxon-name><tp:taxon-name-part taxon-name-part-type="order">Diptera</tp:taxon-name-part></tp:taxon-name>, <tp:taxon-name><tp:taxon-name-part taxon-name-part-type="family">Agromyzidae</tp:taxon-name-part></tp:taxon-name>) from the USSR. Communication 1. Subgenus <tp:taxon-name><tp:taxon-name-part taxon-name-part-type="genus"/><tp:taxon-name-part taxon-name-part-type="subgenus">Cerodontha</tp:taxon-name-part></tp:taxon-name> s. str.</article-title><source>Entomological Review</source><volume>58</volume>(<issue>4</issue>): <fpage>148</fpage>–<lpage>158</lpage>.</mixed-citation></ref><ref id="B65"><mixed-citation xmlns:xlink="http://www.w3.org/1999/xlink" xlink:type="simple"><person-group><name name-style="western"><surname>Soós</surname><given-names>Á</given-names></name><name name-style="western"><surname>Papp</surname><given-names>L</given-names></name></person-group> (<year>1984</year>) <source>Catalogue of Palaearctic <tp:taxon-name><tp:taxon-name-part taxon-name-part-type="order">Diptera</tp:taxon-name-part></tp:taxon-name>. Vol. 9. <tp:taxon-name><tp:taxon-name-part taxon-name-part-type="family">Micropezidae</tp:taxon-name-part></tp:taxon-name>—Agromyzi-dae.</source><publisher-name>Akadémiai Kiadó</publisher-name>, <publisher-loc>Budapest</publisher-loc>, <size units="page">460 pp</size>.</mixed-citation></ref><ref id="B66"><mixed-citation xmlns:xlink="http://www.w3.org/1999/xlink" xlink:type="simple"><person-group><name name-style="western"><surname>Spasić</surname><given-names>R</given-names></name></person-group> (<year>1996</year>) <article-title><tp:taxon-name><tp:taxon-name-part taxon-name-part-type="family">Agromyzidae</tp:taxon-name-part></tp:taxon-name> (<tp:taxon-name><tp:taxon-name-part taxon-name-part-type="class">Insecta</tp:taxon-name-part></tp:taxon-name>, <tp:taxon-name><tp:taxon-name-part taxon-name-part-type="order">Diptera</tp:taxon-name-part></tp:taxon-name>).</article-title> In: <person-group><name name-style="western"><surname>Nonveiller</surname><given-names>G</given-names></name><name name-style="western"><surname>Karaman</surname><given-names>GS</given-names></name><name name-style="western"><surname>Mihajlović</surname><given-names>L</given-names></name><name name-style="western"><surname>Mijušković</surname><given-names>M</given-names></name><name name-style="western"><surname>Pavićević</surname><given-names>L</given-names></name><name name-style="western"><surname>Velimirović</surname><given-names>V</given-names></name></person-group> (<role>Eds</role>) <issue-title>The fauna of Durmitor, 5.</issue-title><source>Special editions (Monographies and Studies) Vol. 32, section of Natural Sciences volume 18. The Montenegrin Academy of Sciences and Arts, Podgorica</source>, <fpage>107</fpage>–<lpage>135</lpage>.</mixed-citation></ref><ref id="B13"><mixed-citation xmlns:xlink="http://www.w3.org/1999/xlink" xlink:type="simple"><person-group><name name-style="western"><surname>Černý</surname><given-names>M</given-names></name></person-group> (<year>2018</year>) <article-title>Additional new records of <tp:taxon-name><tp:taxon-name-part taxon-name-part-type="family">Agromyzidae</tp:taxon-name-part></tp:taxon-name> (<tp:taxon-name><tp:taxon-name-part taxon-name-part-type="order">Diptera</tp:taxon-name-part></tp:taxon-name>) from the Palaearctic Region. Acta Musei Silesiae.</article-title><source>Scientiae Naturales</source><volume>67</volume>(<issue>2</issue>): <fpage>117</fpage>–<lpage>137</lpage>. <ext-link xlink:href="10.2478/cszma-2018-0010" ext-link-type="doi" xlink:type="simple">https://doi.org/10.2478/cszma-2018-0010</ext-link></mixed-citation></ref><ref id="B14"><mixed-citation xmlns:xlink="http://www.w3.org/1999/xlink" xlink:type="simple"><person-group><name name-style="western"><surname>Černý</surname><given-names>M</given-names></name><name name-style="western"><surname>Bächli</surname><given-names>G</given-names></name></person-group> (<year>2018</year>) <article-title>New records of <tp:taxon-name><tp:taxon-name-part taxon-name-part-type="family">Agromyzidae</tp:taxon-name-part></tp:taxon-name> (<tp:taxon-name><tp:taxon-name-part taxon-name-part-type="order">Diptera</tp:taxon-name-part></tp:taxon-name>) from Switzerland and an updated checklist.</article-title><source>Alpine Entomology</source><volume>2</volume>: <fpage>115</fpage>–<lpage>137</lpage>. <ext-link xlink:href="10.3897/alpento.2.28973" ext-link-type="doi" xlink:type="simple">https://doi.org/10.3897/alpento.2.28973</ext-link></mixed-citation></ref><ref id="B74"><mixed-citation xmlns:xlink="http://www.w3.org/1999/xlink" xlink:type="simple"><person-group><name name-style="western"><surname>Spencer</surname><given-names>KA</given-names></name></person-group> (<year>1976</year>) <source>The <tp:taxon-name><tp:taxon-name-part taxon-name-part-type="family">Agromyzidae</tp:taxon-name-part></tp:taxon-name> (<tp:taxon-name><tp:taxon-name-part taxon-name-part-type="order">Diptera</tp:taxon-name-part></tp:taxon-name>) of Fennoscandia and Denmark. Fauna Entomologica Scandinavica volume 5. Scandinavian Science Press Ltd.</source><publisher-name>, Klampenborg</publisher-name>, <publisher-loc>Denmark</publisher-loc>, <size units="page">606 pp</size>. <ext-link xlink:href="10.1163/9789004533950" ext-link-type="doi" xlink:type="simple">https://doi.org/10.1163/9789004533950</ext-link></mixed-citation></ref></ref-list></tp:taxon-treatment>
