# Supplementary material for: ﻿Three new Cerodontha species from Inner Mongolia and Qinghai with a checklist of thirty-two Chinese species (Diptera, Agromyzidae)
Source: Zookeys. 2026 Jan 5;1266:55–101. doi: 10.3897/zookeys.1266.177044 (PMC12796945; doi:10.3897/zookeys.1266.177044)
Supplement: XML Treatment for Cerodontha (Cerodontha) fulvipes [file zookeys.1266.177044-treatment2.xml]

<!DOCTYPE tp:taxon-treatment
  PUBLIC "-//TaxonX//DTD Taxonomic Treatment Publishing DTD v0 20100105//EN" "tax-treatment-NSO.dtd">
<tp:taxon-treatment xmlns:tp="http://www.plazi.org/taxpub"><tp:treatment-meta><kwd-group><label>Taxon classification</label><kwd>
              <named-content content-type="kingdom">Animalia</named-content>
            </kwd><kwd>
              <named-content content-type="order">Diptera</named-content>
            </kwd><kwd>
              <named-content content-type="family">Agromyzidae</named-content>
            </kwd></kwd-group><mixed-citation publication-type="journal"><person-group><name><surname>Fu</surname><given-names>Xin-Ting</given-names></name><name><surname>Shi</surname><given-names>Li</given-names></name><name><surname>Wang</surname><given-names>Shi-Mingzhe</given-names></name></person-group><article-title>﻿Three new <italic><tp:taxon-name><tp:taxon-name-part taxon-name-part-type="genus" reg="Cerodontha">Cerodontha</tp:taxon-name-part></tp:taxon-name></italic> species from Inner Mongolia and Qinghai with a checklist of thirty-two Chinese species (<tp:taxon-name><tp:taxon-name-part taxon-name-part-type="order">Diptera</tp:taxon-name-part></tp:taxon-name>, <tp:taxon-name><tp:taxon-name-part taxon-name-part-type="family">Agromyzidae</tp:taxon-name-part></tp:taxon-name>)</article-title><source>Zookeys</source><day>05</day><month>01</month><year>2026</year><volume>1266</volume><fpage>55</fpage><lpage>101</lpage><pub-id pub-id-type="doi">10.3897/zookeys.1266.177044</pub-id></mixed-citation></tp:treatment-meta><tp:nomenclature><label>﻿</label><tp:taxon-name><object-id xmlns:xlink="http://www.w3.org/1999/xlink" content-type="arpha" xlink:type="simple">DBD838AC-66E6-5BA6-9203-55722A6A3F0F</object-id>
            <tp:taxon-name-part taxon-name-part-type="genus" reg="Cerodontha">Cerodontha</tp:taxon-name-part> (<tp:taxon-name-part taxon-name-part-type="subgenus" reg="Cerodontha">Cerodontha</tp:taxon-name-part>) <tp:taxon-name-part taxon-name-part-type="species" reg="fulvipes">fulvipes</tp:taxon-name-part></tp:taxon-name><tp:taxon-authority>(Meigen, 1830)</tp:taxon-authority><xref ref-type="fig" rid="F4">Figs 4A–M</xref><xref ref-type="fig" rid="F5">, 5A–L</xref><tp:nomenclature-citation-list><tp:nomenclature-citation><tp:taxon-name>
                <tp:taxon-name-part taxon-name-part-type="genus" reg="Agromyza">Agromyza</tp:taxon-name-part> <tp:taxon-name-part taxon-name-part-type="species" reg="fulvipes">fulvipes</tp:taxon-name-part></tp:taxon-name><comment>Meigen, 1830: 174.</comment></tp:nomenclature-citation><tp:nomenclature-citation><tp:taxon-name>
                <tp:taxon-name-part taxon-name-part-type="genus" reg="Agromyza">Agromyza</tp:taxon-name-part> <tp:taxon-name-part taxon-name-part-type="species" reg="femoralis">femoralis</tp:taxon-name-part></tp:taxon-name><comment>Meigen, 1838: 397.</comment></tp:nomenclature-citation><tp:nomenclature-citation><tp:taxon-name>
                <tp:taxon-name-part taxon-name-part-type="genus" reg="Agromyza">Agromyza</tp:taxon-name-part> <tp:taxon-name-part taxon-name-part-type="species" reg="occulta">occulta</tp:taxon-name-part></tp:taxon-name><comment>Meigen, 1838: 403; Schiner 1964: 307.</comment></tp:nomenclature-citation><tp:nomenclature-citation><tp:taxon-name>
                <tp:taxon-name-part taxon-name-part-type="genus" reg="Odontocera">Odontocera</tp:taxon-name-part> <tp:taxon-name-part taxon-name-part-type="species" reg="spinicornis">spinicornis</tp:taxon-name-part></tp:taxon-name><comment>Macquart, 1835: 615; <xref ref-type="bibr" rid="B30">Hendel 1920</xref>: 170.</comment></tp:nomenclature-citation><tp:nomenclature-citation><tp:taxon-name>
                <tp:taxon-name-part taxon-name-part-type="genus" reg="Ceratomyza">Ceratomyza</tp:taxon-name-part> <tp:taxon-name-part taxon-name-part-type="species" reg="fulvipes">fulvipes</tp:taxon-name-part></tp:taxon-name><comment>: <xref ref-type="bibr" rid="B2">Becker 1902</xref>: 339.</comment></tp:nomenclature-citation><tp:nomenclature-citation><tp:taxon-name>
                <tp:taxon-name-part taxon-name-part-type="genus" reg="Cerodonta">Cerodonta</tp:taxon-name-part> <tp:taxon-name-part taxon-name-part-type="species" reg="fulvipes">fulvipes</tp:taxon-name-part></tp:taxon-name><comment>: <xref ref-type="bibr" rid="B30">Hendel 1920</xref>: 169.</comment></tp:nomenclature-citation><tp:nomenclature-citation><tp:taxon-name>
                <tp:taxon-name-part taxon-name-part-type="genus" reg="Cerodontha">Cerodontha</tp:taxon-name-part> (<tp:taxon-name-part taxon-name-part-type="subgenus" reg="Cerodontha">Cerodontha</tp:taxon-name-part>) <tp:taxon-name-part taxon-name-part-type="species" reg="fulvipes">fulvipes</tp:taxon-name-part></tp:taxon-name><comment>: <xref ref-type="bibr" rid="B50">Sasakawa 1961</xref>: 388; <xref ref-type="bibr" rid="B43">Nowakowski 1967</xref>: 657; <xref ref-type="bibr" rid="B44">1972</xref>: 739; <xref ref-type="bibr" rid="B45">1973</xref>: 58; <xref ref-type="bibr" rid="B28">Griffiths 1968</xref>: 78; <xref ref-type="bibr" rid="B46">Rohdendorf 1970</xref>: 270; <xref ref-type="bibr" rid="B73">Spencer 1972</xref>: 107; <xref ref-type="bibr" rid="B74">Spencer 1976</xref>: 179; <xref ref-type="bibr" rid="B65">Soós and Papp 1984</xref>: 286; <xref ref-type="bibr" rid="B66">Spasić 1996</xref>: 114; <xref ref-type="bibr" rid="B16">Černý et al. 2018</xref>: 21; <xref ref-type="bibr" rid="B17">Černý et al. 2022</xref>.</comment></tp:nomenclature-citation></tp:nomenclature-citation-list></tp:nomenclature><tp:treatment-sec sec-type="material" id="SECID0EI4AE"><title>Specimens examined.</title><p>China, Qinghai Province: • 1♀ (IMAU), Haidong City, Huzhu County, Bazha Town, Baimuxia Village, 3070 m, <named-content xmlns:xlink="http://www.w3.org/1999/xlink" content-type="dwc:verbatimCoordinates" xlink:type="simple"><named-content content-type="geo-json" specific-use="{&#34;type&#34;:&#34;Point&#34;,&#34;coordinates&#34;:[102.126678,37.002606]}" id="NCID0ER4AE" xlink:type="simple">37°00'09.38"N, 102°07'36.04"E</named-content></named-content>, 24.VII.2021, leg. Li Shi; • 2♂♂ (IMAU), Menyuan County, Zhugu Town, Sigou, 3344 m, <named-content xmlns:xlink="http://www.w3.org/1999/xlink" content-type="dwc:verbatimCoordinates" xlink:type="simple"><named-content content-type="geo-json" specific-use="{&#34;type&#34;:&#34;Point&#34;,&#34;coordinates&#34;:[102.601119,37.104572]}" id="NCID0EZ4AE" xlink:type="simple">37°06'16.46"N, 102°36'04.03"E</named-content></named-content>, 28.VII.2021, leg. Li Shi; • 1♂11♀♀ (IMAU), Menyuan County, Xianmi Town, Qiaotan Village, Qihankaigou, 2715 m, <named-content xmlns:xlink="http://www.w3.org/1999/xlink" content-type="dwc:verbatimCoordinates" xlink:type="simple"><named-content content-type="geo-json" specific-use="{&#34;type&#34;:&#34;Point&#34;,&#34;coordinates&#34;:[102.034758,37.159308]}" id="NCID0EB5AE" xlink:type="simple">37°09'33.51"N, 102°02'05.13"E</named-content></named-content>, 30.VII.2021, leg. Li Shi; • 1♂ (IMAU), Menyuan County, Zhugu Town, Dezong Village, 2894 m, <named-content xmlns:xlink="http://www.w3.org/1999/xlink" content-type="dwc:verbatimCoordinates" xlink:type="simple"><named-content content-type="geo-json" specific-use="{&#34;type&#34;:&#34;Point&#34;,&#34;coordinates&#34;:[102.199500,37.217414]}" id="NCID0EJ5AE" xlink:type="simple">37°13'02.69"N, 102°11'58.20"E</named-content></named-content>, 26.VII.2021, leg. Li Shi; • 1♂1♀ (IMAU), Qilian County, Zhamashi Town, Donggou, 3106 m, <named-content xmlns:xlink="http://www.w3.org/1999/xlink" content-type="dwc:verbatimCoordinates" xlink:type="simple"><named-content content-type="geo-json" specific-use="{&#34;type&#34;:&#34;Point&#34;,&#34;coordinates&#34;:[100.024125,38.153053]}" id="NCID0ER5AE" xlink:type="simple">38°09'10.99"N, 100°01'26.85"E</named-content></named-content>, 03.VIII.2021, leg. Li Shi; • 1♀ (IMAU), Qilian County, Zhamashi Town, Xigou, 3196 m, <named-content xmlns:xlink="http://www.w3.org/1999/xlink" content-type="dwc:verbatimCoordinates" xlink:type="simple"><named-content content-type="geo-json" specific-use="{&#34;type&#34;:&#34;Point&#34;,&#34;coordinates&#34;:[99.970164,38.142475]}" id="NCID0EZ5AE" xlink:type="simple">38°08'32.91"N, 99°58'12.59"E</named-content></named-content>, 03.VIII.2021, leg. Li Shi; • 1♀ (IMAU), Qilian County, Lujiaogou, 3417 m, <named-content xmlns:xlink="http://www.w3.org/1999/xlink" content-type="dwc:verbatimCoordinates" xlink:type="simple"><named-content content-type="geo-json" specific-use="{&#34;type&#34;:&#34;Point&#34;,&#34;coordinates&#34;:[100.478425,38.108672]}" id="NCID0EB6AE" xlink:type="simple">38°06'31.22"N, 100°28'42.33"E</named-content></named-content>, 01.VIII.2021, leg. Li Shi; • 1♂ (IMAU), Qilian County, Babao Town, Binggou Village, Xiaxigou, 3170 m, <named-content xmlns:xlink="http://www.w3.org/1999/xlink" content-type="dwc:verbatimCoordinates" xlink:type="simple"><named-content content-type="geo-json" specific-use="{&#34;type&#34;:&#34;Point&#34;,&#34;coordinates&#34;:[100.165883,38.130603]}" id="NCID0EJ6AE" xlink:type="simple">38°07'50.17"N, 100°09'57.18"E</named-content></named-content>, 05.VIII.2021, leg. Li Shi. DNA sequence number <ext-link xmlns:xlink="http://www.w3.org/1999/xlink" ext-link-type="gen" xlink:href="PX102191" xlink:type="simple">PX102191</ext-link> from GenBank.</p></tp:treatment-sec><tp:treatment-sec sec-type="diagnosis" id="SECID0ET6AE"><title>Diagnosis.</title><p>Male (Fig. <xref ref-type="fig" rid="F4">4A–M</xref>). Body length 1.9–2.4 mm; wing length 1.9–2.5 mm. Female (Fig. <xref ref-type="fig" rid="F5">5A–L</xref>). Body length 2.1–2.9 mm; wing length 2.2–2.8 mm. Fronto-orbital plate light brown or dark brown between two <italic><abbrev xmlns:xlink="http://www.w3.org/1999/xlink" xlink:title="superior fronto-orbital seta" id="ABBRID0EDAAG" xlink:type="simple">ors</abbrev>.</italic> Inner vertical setae surrounded by yellow coloration at base. First flagellomere brownish black, distinctly angulate at anterodistal corner; arista thickened on basal 1/5. Gena ~2/3 height of eye; genal grooves distinct on anterior 1/2 of gena. Mesonotum and scutellum shiny black, <italic><abbrev xmlns:xlink="http://www.w3.org/1999/xlink" xlink:title="acrostichal setulae" id="ABBRID0EJAAG" xlink:type="simple">acr</abbrev></italic> in two irregular rows (Fig. <xref ref-type="fig" rid="F4">4D</xref>), supra-alar setae on dark brown background. Anepisternum black except for yellow dorsal and posterior margin. Katepisternum black. Legs yellow with tibiae and tarsi brown. Male genitalia (Fig. <xref ref-type="fig" rid="F4">4G–M</xref>): distiphallus S-shaped with distal tubules parallel, ~2.5 × length of mesophallus; terminal processes short, pale brown. Female terminalia (Fig. <xref ref-type="fig" rid="F5">5H–L</xref>): spermathecae circular and truncated at basal 1/4, internal duct invagination 1/4 as deep as height of spermathecae.</p><fig id="F4" position="float" orientation="portrait"><object-id xmlns:xlink="http://www.w3.org/1999/xlink" content-type="doi" xlink:type="simple">10.3897/zookeys.1266.177044.figure4</object-id><object-id xmlns:xlink="http://www.w3.org/1999/xlink" content-type="arpha" xlink:type="simple">E2C1611A-864B-5920-AB4B-E0E52DF13C50</object-id><label>Figure 4.</label><caption><p><tp:taxon-name><tp:taxon-name-part taxon-name-part-type="genus" reg="Cerodontha">Cerodontha</tp:taxon-name-part> (<tp:taxon-name-part taxon-name-part-type="subgenus" reg="Cerodontha">Cerodontha</tp:taxon-name-part>) <tp:taxon-name-part taxon-name-part-type="species" reg="fulvipes">fulvipes</tp:taxon-name-part></tp:taxon-name> (Meigen, 1830). Male. <bold>A.</bold> Habitus, lateral view; <bold>B, C.</bold> Head, lateral and dorsal view; <bold>D, E.</bold> Thorax, dorsal and lateral view; <bold>F.</bold> Wing. <bold>G, J.</bold> Phallic complex, lateral and ventral view; <bold>H, K.</bold> Ejaculatory apodeme, lateral and ventral view; <bold>I, L.</bold> Epandrial complex, anterior and anterolateral view; <bold>M.</bold> Hypandrium, ventral view. Scale bars: 0.5 mm (<bold>A–F</bold>); 0.1 mm (<bold>G–M</bold>).</p></caption><graphic xmlns:xlink="http://www.w3.org/1999/xlink" xlink:href="zookeys-1266-055_article-177044__-g004.jpg" position="float" orientation="portrait" xlink:type="simple" id="oo_1505819.jpg"><uri content-type="original_file" xlink:type="simple">https://binary.pensoft.net/fig/1505819</uri></graphic></fig><fig id="F5" position="float" orientation="portrait"><object-id xmlns:xlink="http://www.w3.org/1999/xlink" content-type="doi" xlink:type="simple">10.3897/zookeys.1266.177044.figure5</object-id><object-id xmlns:xlink="http://www.w3.org/1999/xlink" content-type="arpha" xlink:type="simple">8F5C5D72-260C-5ECB-A1D8-086DBE278595</object-id><label>Figure 5.</label><caption><p><tp:taxon-name><tp:taxon-name-part taxon-name-part-type="genus" reg="Cerodontha">Cerodontha</tp:taxon-name-part> (<tp:taxon-name-part taxon-name-part-type="subgenus" reg="Cerodontha">Cerodontha</tp:taxon-name-part>) <tp:taxon-name-part taxon-name-part-type="species" reg="fulvipes">fulvipes</tp:taxon-name-part></tp:taxon-name> (Meigen, 1830). Female. <bold>A.</bold> Habitus, lateral view; <bold>B, E.</bold> Head, lateral and dorsal view; <bold>C, D.</bold> Thorax, lateral and dorsal view; <bold>F.</bold> Wing; <bold>G.</bold> Abdomen, dorsal view; <bold>H, I.</bold> Spermathecae, ventral receptacle and oviscape, lateral and ventral view; <bold>J.</bold> Spermathecae; <bold>K.</bold> Proctiger, lateral and ventral view; <bold>L.</bold> Ventral receptacle, ventral view. Scale bars: 0.5 mm (<bold>A–I</bold>); 0.1 mm (<bold>J–L</bold>).</p></caption><graphic xmlns:xlink="http://www.w3.org/1999/xlink" xlink:href="zookeys-1266-055_article-177044__-g005.jpg" position="float" orientation="portrait" xlink:type="simple" id="oo_1505820.jpg"><uri content-type="original_file" xlink:type="simple">https://binary.pensoft.net/fig/1505820</uri></graphic></fig></tp:treatment-sec><tp:treatment-sec sec-type="distribution" id="SECID0EZDAG"><title>Distribution.</title><p>Palaearctic: Austria, Belgium, Bulgaria (<xref ref-type="bibr" rid="B17">Černý et al. 2022</xref>), China (Xinjiang, Qinghai*), Croatia, Czech Republic, Denmark, Estonia, Finland, France, Germany, Greece, Hungary, Ireland, Italy, Japan, Latvia, Lithuania, Montenegro (<xref ref-type="bibr" rid="B66">Spasić 1996</xref>), Netherlands, Norway, Poland, Portugal (<xref ref-type="bibr" rid="B16">Černý et al. 2018</xref>), Romania, Russia, Slovakia, Spain, Sweden, Tajikistan, The United Kingdom, Turkey, Ukraine, Uzbekistan (<xref ref-type="bibr" rid="B65">Soós and Papp 1984</xref>).</p></tp:treatment-sec><tp:treatment-sec sec-type="remarks" id="SECID0EPEAG"><title>Remarks.</title><p>The new species is similar to <tp:taxon-name><tp:taxon-name-part taxon-name-part-type="genus" reg="Cerodontha">C.</tp:taxon-name-part> (<tp:taxon-name-part taxon-name-part-type="subgenus" reg="Cerodontha">C.</tp:taxon-name-part>) <tp:taxon-name-part taxon-name-part-type="species" reg="denticornis">denticornis</tp:taxon-name-part></tp:taxon-name> (Panzer, 1806) from the Palaearctic, Oriental and Afrotropical regions in the first flagellomere brownish black with a spine at dorsal corner, but it can be separated from the latter by mesonotum and scutellum being shiny black; <italic><abbrev xmlns:xlink="http://www.w3.org/1999/xlink" xlink:title="acrostichal setulae" id="ABBRID0EEFAG" xlink:type="simple">acr</abbrev></italic> being in two irregular rows; the distiphallus (Fig. <xref ref-type="fig" rid="F4">4G, J</xref>) having trumpet-shaped terminal processes less pronounced than <tp:taxon-name><tp:taxon-name-part taxon-name-part-type="genus" reg="Cerodontha">C.</tp:taxon-name-part> (<tp:taxon-name-part taxon-name-part-type="subgenus" reg="Cerodontha">C.</tp:taxon-name-part>) <tp:taxon-name-part taxon-name-part-type="species" reg="denticornis">denticornis</tp:taxon-name-part></tp:taxon-name> (<xref ref-type="bibr" rid="B74">Spencer 1976</xref>: fig. 319). In <tp:taxon-name><tp:taxon-name-part taxon-name-part-type="genus" reg="Cerodontha">C.</tp:taxon-name-part> (<tp:taxon-name-part taxon-name-part-type="subgenus" reg="Cerodontha">C.</tp:taxon-name-part>) <tp:taxon-name-part taxon-name-part-type="species" reg="denticornis">denticornis</tp:taxon-name-part></tp:taxon-name>, the mesonotum is matt grayish black or yellow centrally and adjoining the scutellum; the scutellum is either black or variably yellow; the <italic><abbrev xmlns:xlink="http://www.w3.org/1999/xlink" xlink:title="acrostichal setulae" id="ABBRID0ENGAG" xlink:type="simple">acr</abbrev></italic> rows are absent.</p></tp:treatment-sec><ref-list><ref id="B30"><mixed-citation xmlns:xlink="http://www.w3.org/1999/xlink" xlink:type="simple"><person-group><name name-style="western"><surname>Hendel</surname><given-names>F</given-names></name></person-group> (<year>1920</year>) Die palaarktischen Agromyziden (Dipt.). (Prodromus einer Monographie). Archiv für Naturgeschichte (Abteilung A) (1918) 84 (7): 109–174.</mixed-citation></ref><ref id="B2"><mixed-citation xmlns:xlink="http://www.w3.org/1999/xlink" xlink:type="simple"><person-group><name name-style="western"><surname>Becker</surname><given-names>T</given-names></name></person-group> (<year>1902</year>) <article-title>Die Meigen’schen Typen der sogen. <tp:taxon-name><tp:taxon-name-part taxon-name-part-type="family">Muscidae</tp:taxon-name-part></tp:taxon-name> acalyptratae (<italic><tp:taxon-name><tp:taxon-name-part taxon-name-part-type="genus">Muscaria</tp:taxon-name-part> <tp:taxon-name-part taxon-name-part-type="species">holometopa</tp:taxon-name-part></tp:taxon-name></italic>) in Paris und Wien.</article-title><source>Zeitschrift für systematische Hymenopterologie und Dipterologie</source><volume>2</volume>: <fpage>209</fpage>–<lpage>256</lpage>.</mixed-citation></ref><ref id="B50"><mixed-citation xmlns:xlink="http://www.w3.org/1999/xlink" xlink:type="simple"><person-group><name name-style="western"><surname>Sasakawa</surname><given-names>M</given-names></name></person-group> (<year>1961</year>) <article-title>A study of the Japanese <tp:taxon-name><tp:taxon-name-part taxon-name-part-type="family">Agromyzidae</tp:taxon-name-part></tp:taxon-name> (<tp:taxon-name><tp:taxon-name-part taxon-name-part-type="order">Diptera</tp:taxon-name-part></tp:taxon-name>), Part 2.</article-title><source>Pacific Insects</source><volume>3</volume>: <fpage>307</fpage>–<lpage>472</lpage>.</mixed-citation></ref><ref id="B43"><mixed-citation xmlns:xlink="http://www.w3.org/1999/xlink" xlink:type="simple"><person-group><name name-style="western"><surname>Nowakowski</surname><given-names>JT</given-names></name></person-group> (<year>1967</year>) <article-title>Vorläufige Mitteilung zu einer Monographie der europäischen Arten der Gattung <italic><tp:taxon-name><tp:taxon-name-part taxon-name-part-type="genus">Cerodontha</tp:taxon-name-part></tp:taxon-name></italic> Rond. (<tp:taxon-name><tp:taxon-name-part taxon-name-part-type="order">Diptera</tp:taxon-name-part></tp:taxon-name>, <tp:taxon-name><tp:taxon-name-part taxon-name-part-type="family">Agromyzidae</tp:taxon-name-part></tp:taxon-name>).</article-title><source>Polskie Pismo Entomologiczne</source><volume>37</volume>(<issue>4</issue>): <fpage>633</fpage>–<lpage>661</lpage>.</mixed-citation></ref><ref id="B44"><mixed-citation xmlns:xlink="http://www.w3.org/1999/xlink" xlink:type="simple"><person-group><name name-style="western"><surname>Nowakowski</surname><given-names>JT</given-names></name></person-group> (<year>1972</year>) <article-title>Zweite vorläufige Mitteilung zu einer Monographie der europäischen Arten der Gattung <tp:taxon-name><tp:taxon-name-part taxon-name-part-type="genus">Cerodontha</tp:taxon-name-part></tp:taxon-name> Rond. (<tp:taxon-name><tp:taxon-name-part taxon-name-part-type="order">Diptera</tp:taxon-name-part></tp:taxon-name>, <tp:taxon-name><tp:taxon-name-part taxon-name-part-type="family">Agromyzidae</tp:taxon-name-part></tp:taxon-name>).</article-title><source>Polskie Pismo Entomologiczne</source><volume>42</volume>(<issue>4</issue>): <fpage>735</fpage>–<lpage>765</lpage>.</mixed-citation></ref><ref id="B45"><mixed-citation xmlns:xlink="http://www.w3.org/1999/xlink" xlink:type="simple"><person-group><name name-style="western"><surname>Nowakowski</surname><given-names>JT</given-names></name></person-group> (<year>1973</year>) <article-title>Monographie der europäischen Arten der Gattung <italic><tp:taxon-name><tp:taxon-name-part taxon-name-part-type="genus">Cerodontha</tp:taxon-name-part></tp:taxon-name></italic> Rond. (<tp:taxon-name><tp:taxon-name-part taxon-name-part-type="order">Diptera</tp:taxon-name-part></tp:taxon-name>, <tp:taxon-name><tp:taxon-name-part taxon-name-part-type="family">Agromyzidae</tp:taxon-name-part></tp:taxon-name>).</article-title><source>Annales zoologici, Warszawa</source><volume>31</volume>(<issue>1</issue>): <fpage>1</fpage>–<lpage>327</lpage>.</mixed-citation></ref><ref id="B28"><mixed-citation xmlns:xlink="http://www.w3.org/1999/xlink" xlink:type="simple"><person-group><name name-style="western"><surname>Griffiths</surname><given-names>GCD</given-names></name></person-group> (<year>1968</year>) <article-title>The <tp:taxon-name><tp:taxon-name-part taxon-name-part-type="subfamily">Alysiinae</tp:taxon-name-part></tp:taxon-name> (Hym. <tp:taxon-name><tp:taxon-name-part taxon-name-part-type="family">Braconidae</tp:taxon-name-part></tp:taxon-name>) parasites of the <tp:taxon-name><tp:taxon-name-part taxon-name-part-type="family">Agromyzidae</tp:taxon-name-part></tp:taxon-name> (<tp:taxon-name><tp:taxon-name-part taxon-name-part-type="order">Diptera</tp:taxon-name-part></tp:taxon-name>). VI. The parasites of <tp:taxon-name><tp:taxon-name-part taxon-name-part-type="genus">Cerodontha</tp:taxon-name-part></tp:taxon-name> Rondani s. l.</article-title><source>Beiträge zur Entomologie</source><volume>18</volume>(<issue>1–2</issue>): <fpage>63</fpage>–<lpage>152</lpage>. <ext-link xlink:href="https://www.contributions-to-entomology.org/article/view/822" ext-link-type="uri" xlink:type="simple">https://www.contributions-to-entomology.org/article/view/822</ext-link></mixed-citation></ref><ref id="B46"><mixed-citation xmlns:xlink="http://www.w3.org/1999/xlink" xlink:type="simple"><person-group><name name-style="western"><surname>Rohdendorf</surname><given-names>EB</given-names></name></person-group> (<year>1970</year>) <article-title><tp:taxon-name><tp:taxon-name-part taxon-name-part-type="family">Agromyzidae</tp:taxon-name-part></tp:taxon-name> – minirujuščie muški.</article-title> In: <person-group><name name-style="western"><surname>Bei-Bienko</surname><given-names>GJ</given-names></name></person-group> (<role>Ed.</role>) <issue-title>Opredelitel nasekomyh Evropejskoj časti SSSR [Keys to the insects of the European part of the USSR].</issue-title><source>Tom V chast 2. Dvukrylyye i blokhi [<tp:taxon-name><tp:taxon-name-part taxon-name-part-type="order">Diptera</tp:taxon-name-part></tp:taxon-name> and <tp:taxon-name><tp:taxon-name-part taxon-name-part-type="order">Siphonaptera</tp:taxon-name-part></tp:taxon-name> (fleas)] (Leningrad)</source>, <fpage>233</fpage>–<lpage>303</lpage>.</mixed-citation></ref><ref id="B73"><mixed-citation xmlns:xlink="http://www.w3.org/1999/xlink" xlink:type="simple"><person-group><name name-style="western"><surname>Spencer</surname><given-names>KA</given-names></name></person-group> (<year>1972</year>) <source>Handbooks for the identification of British insects. <tp:taxon-name><tp:taxon-name-part taxon-name-part-type="order">Diptera</tp:taxon-name-part></tp:taxon-name><tp:taxon-name><tp:taxon-name-part taxon-name-part-type="family">Agromyzidae</tp:taxon-name-part></tp:taxon-name>. Royal Entomological Society of London Vol.</source><publisher-name>X</publisher-name>, <publisher-loc>Part 5(g)</publisher-loc>, <size units="page">140 pp</size>. <ext-link xlink:href="https://www.royensoc.co.uk/shop/publications/out-of-print-handbooks/diptera-agromyzidae/" ext-link-type="uri" xlink:type="simple">https://www.royensoc.co.uk/shop/publications/out-of-print-handbooks/diptera-agromyzidae/</ext-link></mixed-citation></ref><ref id="B74"><mixed-citation xmlns:xlink="http://www.w3.org/1999/xlink" xlink:type="simple"><person-group><name name-style="western"><surname>Spencer</surname><given-names>KA</given-names></name></person-group> (<year>1976</year>) <source>The <tp:taxon-name><tp:taxon-name-part taxon-name-part-type="family">Agromyzidae</tp:taxon-name-part></tp:taxon-name> (<tp:taxon-name><tp:taxon-name-part taxon-name-part-type="order">Diptera</tp:taxon-name-part></tp:taxon-name>) of Fennoscandia and Denmark. Fauna Entomologica Scandinavica volume 5. Scandinavian Science Press Ltd.</source><publisher-name>, Klampenborg</publisher-name>, <publisher-loc>Denmark</publisher-loc>, <size units="page">606 pp</size>. <ext-link xlink:href="10.1163/9789004533950" ext-link-type="doi" xlink:type="simple">https://doi.org/10.1163/9789004533950</ext-link></mixed-citation></ref><ref id="B65"><mixed-citation xmlns:xlink="http://www.w3.org/1999/xlink" xlink:type="simple"><person-group><name name-style="western"><surname>Soós</surname><given-names>Á</given-names></name><name name-style="western"><surname>Papp</surname><given-names>L</given-names></name></person-group> (<year>1984</year>) <source>Catalogue of Palaearctic <tp:taxon-name><tp:taxon-name-part taxon-name-part-type="order">Diptera</tp:taxon-name-part></tp:taxon-name>. Vol. 9. <tp:taxon-name><tp:taxon-name-part taxon-name-part-type="family">Micropezidae</tp:taxon-name-part></tp:taxon-name>—Agromyzi-dae.</source><publisher-name>Akadémiai Kiadó</publisher-name>, <publisher-loc>Budapest</publisher-loc>, <size units="page">460 pp</size>.</mixed-citation></ref><ref id="B66"><mixed-citation xmlns:xlink="http://www.w3.org/1999/xlink" xlink:type="simple"><person-group><name name-style="western"><surname>Spasić</surname><given-names>R</given-names></name></person-group> (<year>1996</year>) <article-title><tp:taxon-name><tp:taxon-name-part taxon-name-part-type="family">Agromyzidae</tp:taxon-name-part></tp:taxon-name> (<tp:taxon-name><tp:taxon-name-part taxon-name-part-type="class">Insecta</tp:taxon-name-part></tp:taxon-name>, <tp:taxon-name><tp:taxon-name-part taxon-name-part-type="order">Diptera</tp:taxon-name-part></tp:taxon-name>).</article-title> In: <person-group><name name-style="western"><surname>Nonveiller</surname><given-names>G</given-names></name><name name-style="western"><surname>Karaman</surname><given-names>GS</given-names></name><name name-style="western"><surname>Mihajlović</surname><given-names>L</given-names></name><name name-style="western"><surname>Mijušković</surname><given-names>M</given-names></name><name name-style="western"><surname>Pavićević</surname><given-names>L</given-names></name><name name-style="western"><surname>Velimirović</surname><given-names>V</given-names></name></person-group> (<role>Eds</role>) <issue-title>The fauna of Durmitor, 5.</issue-title><source>Special editions (Monographies and Studies) Vol. 32, section of Natural Sciences volume 18. The Montenegrin Academy of Sciences and Arts, Podgorica</source>, <fpage>107</fpage>–<lpage>135</lpage>.</mixed-citation></ref><ref id="B16"><mixed-citation xmlns:xlink="http://www.w3.org/1999/xlink" xlink:type="simple"><person-group><name name-style="western"><surname>Černý</surname><given-names>M</given-names></name><name name-style="western"><surname>Andrade</surname><given-names>R</given-names></name><name name-style="western"><surname>Gonçalves</surname><given-names>AR</given-names></name><name name-style="western"><surname>von Tschirnhaus</surname><given-names>M</given-names></name></person-group> (<year>2018</year>) <article-title>New records of <tp:taxon-name><tp:taxon-name-part taxon-name-part-type="family">Agromyzidae</tp:taxon-name-part></tp:taxon-name> (<tp:taxon-name><tp:taxon-name-part taxon-name-part-type="order">Diptera</tp:taxon-name-part></tp:taxon-name>) from Portugal, with an updated checklist. Acta Musei Silesiae.</article-title><source>Scientiae Naturales</source><volume>67</volume>(<issue>1</issue>): <fpage>7</fpage>–<lpage>57</lpage>. <ext-link xlink:href="10.2478/cszma-2018-0002" ext-link-type="doi" xlink:type="simple">https://doi.org/10.2478/cszma-2018-0002</ext-link></mixed-citation></ref><ref id="B17"><mixed-citation xmlns:xlink="http://www.w3.org/1999/xlink" xlink:type="simple"><person-group><name name-style="western"><surname>Černý</surname><given-names>M</given-names></name><name name-style="western"><surname>Barták</surname><given-names>M</given-names></name><name name-style="western"><surname>Kubík</surname><given-names>S</given-names></name><name name-style="western"><surname>Vála</surname><given-names>M</given-names></name></person-group> (<year>2022</year>) <article-title>New records of <tp:taxon-name><tp:taxon-name-part taxon-name-part-type="family">Agromyzidae</tp:taxon-name-part></tp:taxon-name> (<tp:taxon-name><tp:taxon-name-part taxon-name-part-type="order">Diptera</tp:taxon-name-part></tp:taxon-name>) from Bulgaria.</article-title><source>Zootaxa</source><volume>5175</volume>(<issue>4</issue>): <fpage>401</fpage>–<lpage>438</lpage>. <ext-link xlink:href="10.11646/zootaxa.5175.4.1" ext-link-type="doi" xlink:type="simple">https://doi.org/10.11646/zootaxa.5175.4.1</ext-link></mixed-citation></ref></ref-list></tp:taxon-treatment>
