# Supplementary material for: ﻿Three new Cerodontha species from Inner Mongolia and Qinghai with a checklist of thirty-two Chinese species (Diptera, Agromyzidae)
Source: Zookeys. 2026 Jan 5;1266:55–101. doi: 10.3897/zookeys.1266.177044 (PMC12796945; doi:10.3897/zookeys.1266.177044)
Supplement: XML Treatment for Cerodontha (Dizygomyza) flavilunulata [file zookeys.1266.177044-treatment3.xml]

<!DOCTYPE tp:taxon-treatment
  PUBLIC "-//TaxonX//DTD Taxonomic Treatment Publishing DTD v0 20100105//EN" "tax-treatment-NSO.dtd">
<tp:taxon-treatment xmlns:tp="http://www.plazi.org/taxpub"><tp:treatment-meta><kwd-group><label>Taxon classification</label><kwd>
                <named-content content-type="kingdom">Animalia</named-content>
              </kwd><kwd>
                <named-content content-type="order">Diptera</named-content>
              </kwd><kwd>
                <named-content content-type="family">Agromyzidae</named-content>
              </kwd></kwd-group><mixed-citation publication-type="journal"><person-group><name><surname>Fu</surname><given-names>Xin-Ting</given-names></name><name><surname>Shi</surname><given-names>Li</given-names></name><name><surname>Wang</surname><given-names>Shi-Mingzhe</given-names></name></person-group><article-title>﻿Three new <italic><tp:taxon-name><tp:taxon-name-part taxon-name-part-type="genus" reg="Cerodontha">Cerodontha</tp:taxon-name-part></tp:taxon-name></italic> species from Inner Mongolia and Qinghai with a checklist of thirty-two Chinese species (<tp:taxon-name><tp:taxon-name-part taxon-name-part-type="order">Diptera</tp:taxon-name-part></tp:taxon-name>, <tp:taxon-name><tp:taxon-name-part taxon-name-part-type="family">Agromyzidae</tp:taxon-name-part></tp:taxon-name>)</article-title><source>Zookeys</source><day>05</day><month>01</month><year>2026</year><volume>1266</volume><fpage>55</fpage><lpage>101</lpage><pub-id pub-id-type="doi">10.3897/zookeys.1266.177044</pub-id></mixed-citation></tp:treatment-meta><tp:nomenclature><label>﻿</label><tp:taxon-name><object-id xmlns:xlink="http://www.w3.org/1999/xlink" content-type="arpha" xlink:type="simple">E03DA870-A122-5284-B6B2-F7F0093B9A6D</object-id>
            <tp:taxon-name-part taxon-name-part-type="genus" reg="Cerodontha">Cerodontha</tp:taxon-name-part> (<tp:taxon-name-part taxon-name-part-type="subgenus" reg="Dizygomyza">Dizygomyza</tp:taxon-name-part>) <tp:taxon-name-part taxon-name-part-type="species" reg="flavilunulata">flavilunulata</tp:taxon-name-part><object-id xmlns:xlink="http://www.w3.org/1999/xlink" content-type="zoobank" xlink:type="simple">https://zoobank.org/E576FD2B-1E8D-4F3C-861B-6E2B19ABCF91</object-id></tp:taxon-name><tp:taxon-status xmlns:xlink="http://www.w3.org/1999/xlink" xlink:type="simple">sp. nov.</tp:taxon-status><xref ref-type="fig" rid="F6">Figs 6A–O</xref><xref ref-type="fig" rid="F7">, 7A–K</xref></tp:nomenclature><tp:treatment-sec sec-type="type material" id="SECID0ESIAG"><title>Type material.</title><p>China, Inner Mongolia, Genhe City, Mangui Town, the northern primitive forest region of Greater Khingan Mountains: <bold><italic>Holotype</italic>.</bold> • ♂ (IMAU), Wulonggan forestry center, near impounding reservoir, unburned area, <tp:taxon-name><tp:taxon-name-part taxon-name-part-type="genus" reg="Pinus">Pinus</tp:taxon-name-part> <tp:taxon-name-part taxon-name-part-type="species" reg="sylvestris">sylvestris</tp:taxon-name-part> <tp:taxon-name-part taxon-name-part-type="infraspecific-rank">var.</tp:taxon-name-part> <tp:taxon-name-part taxon-name-part-type="variety" reg="mongholica">mongholica</tp:taxon-name-part></tp:taxon-name>, malaise trap 20 (one meter above the ground), <named-content xmlns:xlink="http://www.w3.org/1999/xlink" content-type="dwc:verbatimCoordinates" xlink:type="simple"><named-content content-type="geo-json" specific-use="{&#34;type&#34;:&#34;Point&#34;,&#34;coordinates&#34;:[120.917625,52.796661]}" id="NCID0EQJAG" xlink:type="simple">52°47'47.98"N, 120°55'03.45"E</named-content></named-content>, 816 m, 13.VII.2022, leg. Li Shi, Zhi-Wei Wang, Rui Ma. <bold><italic>Paratypes</italic>.</bold> • 5♂♂ (IMAU), same data as for holotype; • 1♀ (IMAU), Wulonggan forestry center at 4217 meters, unburned area, <italic><tp:taxon-name><tp:taxon-name-part taxon-name-part-type="genus" reg="Larix">Larix</tp:taxon-name-part> <tp:taxon-name-part taxon-name-part-type="species" reg="gmelinii">gmelinii</tp:taxon-name-part></tp:taxon-name></italic>, malaise trap-14 (one meter above the ground), <named-content xmlns:xlink="http://www.w3.org/1999/xlink" content-type="dwc:verbatimCoordinates" xlink:type="simple"><named-content content-type="geo-json" specific-use="{&#34;type&#34;:&#34;Point&#34;,&#34;coordinates&#34;:[120.894472,52.784794]}" id="NCID0EHKAG" xlink:type="simple">52°47'05.26"N, 120°53'40.10"E</named-content></named-content>, 789 m, 28.VII.2022, leg. Rui Ma, Qin-Jianrong Liu; • 1♂ (IMAU), Wulonggan forestry center near impounding reservoir, unburned area, <tp:taxon-name><tp:taxon-name-part taxon-name-part-type="genus" reg="Pinus">Pinus</tp:taxon-name-part> <tp:taxon-name-part taxon-name-part-type="species" reg="sylvestris">sylvestris</tp:taxon-name-part> <tp:taxon-name-part taxon-name-part-type="infraspecific-rank">var.</tp:taxon-name-part> <tp:taxon-name-part taxon-name-part-type="variety" reg="mongholica">mongholica</tp:taxon-name-part></tp:taxon-name>, malaise trap 19 (three meters above the ground), <named-content xmlns:xlink="http://www.w3.org/1999/xlink" content-type="dwc:verbatimCoordinates" xlink:type="simple"><named-content content-type="geo-json" specific-use="{&#34;type&#34;:&#34;Point&#34;,&#34;coordinates&#34;:[120.917625,52.796661]}" id="NCID0EALAG" xlink:type="simple">52°47'47.98"N, 120°55'03.45"E</named-content></named-content>, 816 m, 28.VII.2022, leg. Rui Ma, Qin-Jianrong Liu; • 1♂ (IMAU), Aba River Third Branch Line, unburned area, <tp:taxon-name><tp:taxon-name-part taxon-name-part-type="genus" reg="Pinus">Pinus</tp:taxon-name-part> <tp:taxon-name-part taxon-name-part-type="species" reg="sylvestris">sylvestris</tp:taxon-name-part> <tp:taxon-name-part taxon-name-part-type="infraspecific-rank">var.</tp:taxon-name-part> <tp:taxon-name-part taxon-name-part-type="variety" reg="mongholica">mongholica</tp:taxon-name-part></tp:taxon-name>, malaise trap 34 (one meter above the ground), <named-content xmlns:xlink="http://www.w3.org/1999/xlink" content-type="dwc:verbatimCoordinates" xlink:type="simple"><named-content content-type="geo-json" specific-use="{&#34;type&#34;:&#34;Point&#34;,&#34;coordinates&#34;:[120.451944,52.366667]}" id="NCID0EZLAG" xlink:type="simple">52°22'00.00"N, 120°27'07.00"E</named-content></named-content>, 659 m, 28.VII.2022, leg. Rui Ma, Qin-Jianrong Liu; • 1♂ (IMAU), Changliangbeishan near stock ground, unburned area, <italic><tp:taxon-name><tp:taxon-name-part taxon-name-part-type="genus" reg="Pinus">Pinus</tp:taxon-name-part> <tp:taxon-name-part taxon-name-part-type="species" reg="pumila">pumila</tp:taxon-name-part></tp:taxon-name></italic>, malaise trap 10 (one meter above the ground), <named-content xmlns:xlink="http://www.w3.org/1999/xlink" content-type="dwc:verbatimCoordinates" xlink:type="simple"><named-content content-type="geo-json" specific-use="{&#34;type&#34;:&#34;Point&#34;,&#34;coordinates&#34;:[121.044583,52.482111]}" id="NCID0EMMAG" xlink:type="simple">52°28'55.60"N, 121°02'40.50"E</named-content></named-content>, 937 m, 28.VII.2022, leg. Rui Ma, Qin-Jianrong Liu; • 2♂♂ (IMAU), Changliangbeishan houdu, burned area in 2002, <tp:taxon-name><tp:taxon-name-part taxon-name-part-type="genus" reg="Pinus">Pinus</tp:taxon-name-part> <tp:taxon-name-part taxon-name-part-type="species" reg="sylvestris">sylvestris</tp:taxon-name-part> <tp:taxon-name-part taxon-name-part-type="infraspecific-rank">var.</tp:taxon-name-part> <tp:taxon-name-part taxon-name-part-type="variety" reg="mongholica">mongholica</tp:taxon-name-part></tp:taxon-name>, malaise trap 6 (one meter above the ground), <named-content xmlns:xlink="http://www.w3.org/1999/xlink" content-type="dwc:verbatimCoordinates" xlink:type="simple"><named-content content-type="geo-json" specific-use="{&#34;type&#34;:&#34;Point&#34;,&#34;coordinates&#34;:[120.948111,52.433611]}" id="NCID0EFNAG" xlink:type="simple">52°26'01.00"N, 120°56'53.20"E</named-content></named-content>, 985 m, 14.VII.2022, leg. Li Shi, Zhi-Wei Wang, Rui Ma. DNA sequence number <ext-link xmlns:xlink="http://www.w3.org/1999/xlink" ext-link-type="gen" xlink:href="PX103169" xlink:type="simple">PX103169</ext-link> from GenBank.</p></tp:treatment-sec><tp:treatment-sec sec-type="diagnosis" id="SECID0EPNAG"><title>Diagnosis.</title><p>Frons mostly yellow with variable black stripes and spots at levels of between posterior <italic><abbrev xmlns:xlink="http://www.w3.org/1999/xlink" xlink:title="inferior fronto-orbital seta" id="ABBRID0EWNAG" xlink:type="simple">ori</abbrev></italic> and posterior <italic><abbrev xmlns:xlink="http://www.w3.org/1999/xlink" xlink:title="superior fronto-orbital seta" id="ABBRID0E2NAG" xlink:type="simple">ors</abbrev>.</italic> Lunule mostly yellow with brown upper margin, sometimes mostly brown with tiny yellow spots, wider than high. Mesonotum with gray pruinosity and a pair of prescutellar setae. Legs brown, all femora yellow on apical 1/6, all knees yellow, and all tibiae yellow on basal 1/7. Calypter and margin yellow, fringe yellowish white. Abdomen brown, tergites 1–6 yellowish on posterior and lateral margin. Distiphallus with subparallel S-shaped tubules.</p></tp:treatment-sec><tp:treatment-sec sec-type="description" id="SECID0EAOAG"><title>Description.</title><p><bold>Male</bold> (Fig. <xref ref-type="fig" rid="F6">6A–O</xref>). Body length 1.9–2.1 mm; wing length 2.1–2.5 mm. Female (Fig. <xref ref-type="fig" rid="F7">7A–K</xref>). Body length 2.1 mm; wing length 2.3 mm.</p><fig id="F6" position="float" orientation="portrait"><object-id xmlns:xlink="http://www.w3.org/1999/xlink" content-type="doi" xlink:type="simple">10.3897/zookeys.1266.177044.figure6</object-id><object-id xmlns:xlink="http://www.w3.org/1999/xlink" content-type="arpha" xlink:type="simple">D050E000-27E6-5DB6-985C-77ECBF7558BC</object-id><label>Figure 6.</label><caption><p><tp:taxon-name><tp:taxon-name-part taxon-name-part-type="genus" reg="Cerodontha">Cerodontha</tp:taxon-name-part> (<tp:taxon-name-part taxon-name-part-type="subgenus" reg="Dizygomyza">Dizygomyza</tp:taxon-name-part>) <tp:taxon-name-part taxon-name-part-type="species" reg="flavilunulata">flavilunulata</tp:taxon-name-part></tp:taxon-name> sp. nov. Paratype male. <bold>A.</bold> Habitus, lateral view; <bold>B, C, D.</bold> Head, lateral and dorsal view; <bold>E, F.</bold> Thorax, dorsal and lateral view; <bold>G.</bold> Wing; <bold>H.</bold> Abdomen, dorsal view; <bold>I, J.</bold> Genitalia, lateral and ventral view; <bold>K.</bold> Epandrial complex, dorsal view; <bold>L, M.</bold> Phallic complex, lateral and ventral view (S-shaped tubules of distiphallus with a minor crack); <bold>N, O.</bold> Ejaculatory apodeme, lateral and ventral view. Scale bars: 0.5 mm (<bold>A–H</bold>); 0.1 mm (<bold>I–O</bold>).</p></caption><graphic xmlns:xlink="http://www.w3.org/1999/xlink" xlink:href="zookeys-1266-055_article-177044__-g006.jpg" position="float" orientation="portrait" xlink:type="simple" id="oo_1505821.jpg"><uri content-type="original_file" xlink:type="simple">https://binary.pensoft.net/fig/1505821</uri></graphic></fig><fig id="F7" position="float" orientation="portrait"><object-id xmlns:xlink="http://www.w3.org/1999/xlink" content-type="doi" xlink:type="simple">10.3897/zookeys.1266.177044.figure7</object-id><object-id xmlns:xlink="http://www.w3.org/1999/xlink" content-type="arpha" xlink:type="simple">F3F449B2-B376-596D-884F-E19B3F35432F</object-id><label>Figure 7.</label><caption><p><tp:taxon-name><tp:taxon-name-part taxon-name-part-type="genus" reg="Cerodontha">Cerodontha</tp:taxon-name-part> (<tp:taxon-name-part taxon-name-part-type="subgenus" reg="Dizygomyza">Dizygomyza</tp:taxon-name-part>) <tp:taxon-name-part taxon-name-part-type="species" reg="flavilunulata">flavilunulata</tp:taxon-name-part></tp:taxon-name> sp. nov. Paratype female. <bold>A.</bold> Habitus, lateral view. <bold>B, C.</bold> Head, lateral and dorsal view; <bold>D, E.</bold> Thorax, dorsal and lateral view; <bold>F.</bold> Wing; <bold>G, H.</bold> Spermathecae, ventral receptacle and oviscape, lateral and ventral view; <bold>I.</bold> Spermathecae; <bold>J.</bold> Proctiger, lateral and ventral view; <bold>K.</bold> Ventral receptacle, ventral view. Scale bars: 0.5 mm (<bold>A–H</bold>); 0.1 mm (<bold>I–K</bold>).</p></caption><graphic xmlns:xlink="http://www.w3.org/1999/xlink" xlink:href="zookeys-1266-055_article-177044__-g007.jpg" position="float" orientation="portrait" xlink:type="simple" id="oo_1505822.jpg"><uri content-type="original_file" xlink:type="simple">https://binary.pensoft.net/fig/1505822</uri></graphic></fig><p>Head (Fig. <xref ref-type="fig" rid="F6">6B–D</xref>) mostly yellow. Frons with grayish pruinosity, variable black stripes and spots at levels of between posterior <italic><abbrev xmlns:xlink="http://www.w3.org/1999/xlink" xlink:title="inferior fronto-orbital seta" id="ABBRID0EXRAG" xlink:type="simple">ori</abbrev></italic> and posterior <italic><abbrev xmlns:xlink="http://www.w3.org/1999/xlink" xlink:title="superior fronto-orbital seta" id="ABBRID0E3RAG" xlink:type="simple">ors</abbrev></italic>, and frons projecting above eye in lateral view, ~0.9 × as wide as eye in dorsal view; fronto-orbital plate dark yellow and slightly shiny, becoming brown beyond posterior <italic><abbrev xmlns:xlink="http://www.w3.org/1999/xlink" xlink:title="superior fronto-orbital seta" id="ABBRID0EBSAG" xlink:type="simple">ors</abbrev></italic>, and ~1/3 width of frons; two inclinate <italic><abbrev xmlns:xlink="http://www.w3.org/1999/xlink" xlink:title="inferior fronto-orbital seta" id="ABBRID0EGSAG" xlink:type="simple">ori</abbrev></italic> and two reclinate <italic><abbrev xmlns:xlink="http://www.w3.org/1999/xlink" xlink:title="superior fronto-orbital seta" id="ABBRID0ELSAG" xlink:type="simple">ors</abbrev></italic> surrounded by brown coloration; orbital setulae sparse, reclinate in a single row. Ocellar triangle black, ocellar setae distinctly longer than posterior <italic><abbrev xmlns:xlink="http://www.w3.org/1999/xlink" xlink:title="superior fronto-orbital seta" id="ABBRID0EQSAG" xlink:type="simple">ors</abbrev>.</italic> Lunule mostly yellow with brown upper margin (Fig. <xref ref-type="fig" rid="F6">6C</xref>), sometimes mostly brown with tiny yellow spots (Fig. <xref ref-type="fig" rid="F6">6D</xref>), wider than high. Antenna brownish black, first flagellomere enlarged with brownish pubescence; arista conspicuously thickened on basal 1/4–1/3. Face brown, facial keel broad between antennae. Gena narrow, dark yellow, ~1/5 eye height. Clypeus pale yellow, palpus brown.</p><p>Thorax (Fig. <xref ref-type="fig" rid="F6">6E, F</xref>) black. Mesonotum with gray pruinosity and moderately shiny, but yellow at posterolateral corner of postpronotum; 1+3 <italic><abbrev xmlns:xlink="http://www.w3.org/1999/xlink" xlink:title="dorsocentral seta" id="ABBRID0EETAG" xlink:type="simple">dc</abbrev></italic>, <italic><abbrev xmlns:xlink="http://www.w3.org/1999/xlink" xlink:title="acrostichal setulae" id="ABBRID0EJTAG" xlink:type="simple">acr</abbrev></italic> in six irregular rows, a pair of prescutellar setae, two postsutural intra-alar, one presutural and two strong postsutural supra-alar setae on dark brown background. Notopleuron brown except for pale yellow at posteroventral corner. Anepisternum dark brown except for yellow dorsal margin, with one strong anepisternal seta and 7–9 short setulae. Katepisternum black with one strong katepisternal seta and four short setulae. Legs brown, all femora yellow on apical 1/6, all knees yellow, all tibiae yellow on basal 1/7, and all tarsi yellowish brown. Wing: Costa with 2<sup>nd</sup> (between R<sub>1</sub> and R<sub>2+3</sub>), 3<sup>rd</sup> (between R<sub>2+3</sub> and R<sub>4+5</sub>), and 4<sup>th</sup> (between R<sub>4+5</sub> and M<sub>1</sub>) sections in proportion of 5:1.6:1; ultimate and penultimate sections of M<sub>1</sub> in proportion of 2.2:1; <italic><abbrev xmlns:xlink="http://www.w3.org/1999/xlink" xlink:title="crossvein radial-medial" id="ABBRID0ECUAG" xlink:type="simple">r-m</abbrev></italic> slightly beyond middle of discal cell; ultimate and penultimate sections of M<sub>4</sub> in proportion of 1.6–1.1:1. Calypter and margin yellow, fringe yellowish white. Halter yellowish white.</p><p>Abdomen (Fig. <xref ref-type="fig" rid="F6">6A, H</xref>) brown, tergites 1–6 yellowish on posterior and lateral margin. Genitalia (Fig. <xref ref-type="fig" rid="F6">6I–O</xref>): epandrium with a pair of long claviform processes in posterior view; surstylus with nine long spines in inner margin; mesophallus paler, dilated at apex, with ventral edge curved obviously; distiphallus with long subparallel S-shaped tubules, basal curve deep and not recurved apically; ejaculatory apodeme symmetrical, blade brownish, stem dark; sperm pump pale but base of duct lightly pigmented.</p><p><bold>Female</bold> (Fig. <xref ref-type="fig" rid="F7">7A–K</xref>). Lunule narrower than that of the male. First flagellomere not as large as that of male (Fig. <xref ref-type="fig" rid="F7">7B, C</xref>). Abdomen brown, tergites 1–7 yellowish on posterior and lateral margin. Other external characteristics same as the male except for the female terminalia. Terminalia (Fig. <xref ref-type="fig" rid="F7">7G–K</xref>): spermathecae (Fig. <xref ref-type="fig" rid="F7">7I</xref>) blackish brown, mushroom-shaped; spermathecal duct wide, weakly sclerotized with wavy lines; ventral receptacle symmetrical with wide stem; proctiger constricted medially in lateral view. Cercus well-sclerotized.</p></tp:treatment-sec><tp:treatment-sec sec-type="distribution" id="SECID0EGVAG"><title>Distribution.</title><p>China (Inner Mongolia).</p></tp:treatment-sec><tp:treatment-sec sec-type="etymology" id="SECID0ELVAG"><title>Etymology.</title><p>The specific name compounds the Latin prefix <italic>flavi</italic>- (meaning yellow) and the Latin noun <italic>lunulata</italic> (meaning lunule), referring to the mostly yellow lunule.</p></tp:treatment-sec><tp:treatment-sec sec-type="remarks" id="SECID0EVVAG"><title>Remarks.</title><p>The new species is similar to <tp:taxon-name><tp:taxon-name-part taxon-name-part-type="genus" reg="Cerodontha">C.</tp:taxon-name-part> (<tp:taxon-name-part taxon-name-part-type="subgenus" reg="Dizygomyza">D.</tp:taxon-name-part>) <tp:taxon-name-part taxon-name-part-type="species" reg="morosa">morosa</tp:taxon-name-part></tp:taxon-name> from the Palaearctic, Nearctic, and Oriental regions in the following characteristics: wing with ultimate section of M<sub>4</sub> slightly longer than penultimate section; calypter margin and fringe pale yellow or white; legs with all knees yellow; epandrium with a pair of long claviform processes in posterior view. But it can be distinguished by the following characteristics: the frons being yellow having grayish pruinosity, variable black stripes and spots at levels of between posterior <italic><abbrev xmlns:xlink="http://www.w3.org/1999/xlink" xlink:title="inferior fronto-orbital seta" id="ABBRID0EMWAG" xlink:type="simple">ori</abbrev></italic> and posterior <italic><abbrev xmlns:xlink="http://www.w3.org/1999/xlink" xlink:title="superior fronto-orbital seta" id="ABBRID0ERWAG" xlink:type="simple">ors</abbrev></italic>; the fronto-orbital plate being dark yellow and slightly shiny, becoming brown beyond posterior <italic><abbrev xmlns:xlink="http://www.w3.org/1999/xlink" xlink:title="superior fronto-orbital seta" id="ABBRID0EWWAG" xlink:type="simple">ors</abbrev></italic>; the lunule being mostly yellow with brown upper margin, sometimes mostly brown with tiny yellow spots; the mesonotum having a pair of prescutellar setae; the tubules of the distiphallus having deep basal curve and not recurved apically. In <tp:taxon-name><tp:taxon-name-part taxon-name-part-type="genus" reg="Cerodontha">C.</tp:taxon-name-part> (<tp:taxon-name-part taxon-name-part-type="subgenus" reg="Dizygomyza">D.</tp:taxon-name-part>) <tp:taxon-name-part taxon-name-part-type="species" reg="morosa">morosa</tp:taxon-name-part></tp:taxon-name>, the frons is dark brown to black; the fronto-orbital plate is dark brown, but sometimes brown with darker pigment reduced to the posterolateral vestige; the lunule is smooth and velvety grayish; the mesonotum has <italic><abbrev xmlns:xlink="http://www.w3.org/1999/xlink" xlink:title="acrostichal setulae" id="ABBRID0EJXAG" xlink:type="simple">acr</abbrev></italic> in four rows; the prescutellar setae are absent; the distiphallus has shallow basal curve but more recurved apically (<xref ref-type="bibr" rid="B74">Spencer 1976</xref>; <xref ref-type="bibr" rid="B36">Lonsdale 2021</xref>).</p></tp:treatment-sec><ref-list><ref id="B74"><mixed-citation xmlns:xlink="http://www.w3.org/1999/xlink" xlink:type="simple"><person-group><name name-style="western"><surname>Spencer</surname><given-names>KA</given-names></name></person-group> (<year>1976</year>) <source>The <tp:taxon-name><tp:taxon-name-part taxon-name-part-type="family">Agromyzidae</tp:taxon-name-part></tp:taxon-name> (<tp:taxon-name><tp:taxon-name-part taxon-name-part-type="order">Diptera</tp:taxon-name-part></tp:taxon-name>) of Fennoscandia and Denmark. Fauna Entomologica Scandinavica volume 5. Scandinavian Science Press Ltd.</source><publisher-name>, Klampenborg</publisher-name>, <publisher-loc>Denmark</publisher-loc>, <size units="page">606 pp</size>. <ext-link xlink:href="10.1163/9789004533950" ext-link-type="doi" xlink:type="simple">https://doi.org/10.1163/9789004533950</ext-link></mixed-citation></ref><ref id="B36"><mixed-citation xmlns:xlink="http://www.w3.org/1999/xlink" xlink:type="simple"><person-group><name name-style="western"><surname>Lonsdale</surname><given-names>O</given-names></name></person-group> (<year>2021</year>) <article-title>Manual of North American <tp:taxon-name><tp:taxon-name-part taxon-name-part-type="family">Agromyzidae</tp:taxon-name-part></tp:taxon-name> (<tp:taxon-name><tp:taxon-name-part taxon-name-part-type="order">Diptera</tp:taxon-name-part></tp:taxon-name>, <tp:taxon-name><tp:taxon-name-part taxon-name-part-type="infraorder">Schizophora</tp:taxon-name-part></tp:taxon-name>), with re-vision of the fauna of the “Delmarva” states.</article-title><source>ZooKeys</source><volume>1051</volume>: <fpage>1</fpage>–<lpage>481</lpage>. <ext-link xlink:href="10.3897/zookeys.1051.64603" ext-link-type="doi" xlink:type="simple">https://doi.org/10.3897/zookeys.1051.64603</ext-link></mixed-citation></ref></ref-list></tp:taxon-treatment>
