# Supplementary material for: ﻿Three new Cerodontha species from Inner Mongolia and Qinghai with a checklist of thirty-two Chinese species (Diptera, Agromyzidae)
Source: Zookeys. 2026 Jan 5;1266:55–101. doi: 10.3897/zookeys.1266.177044 (PMC12796945; doi:10.3897/zookeys.1266.177044)
Supplement: XML Treatment for Cerodontha (Dizygomyza) granditerga [file zookeys.1266.177044-treatment4.xml]

<!DOCTYPE tp:taxon-treatment
  PUBLIC "-//TaxonX//DTD Taxonomic Treatment Publishing DTD v0 20100105//EN" "tax-treatment-NSO.dtd">
<tp:taxon-treatment xmlns:tp="http://www.plazi.org/taxpub"><tp:treatment-meta><kwd-group><label>Taxon classification</label><kwd>
                <named-content content-type="kingdom">Animalia</named-content>
              </kwd><kwd>
                <named-content content-type="order">Diptera</named-content>
              </kwd><kwd>
                <named-content content-type="family">Agromyzidae</named-content>
              </kwd></kwd-group><mixed-citation publication-type="journal"><person-group><name><surname>Fu</surname><given-names>Xin-Ting</given-names></name><name><surname>Shi</surname><given-names>Li</given-names></name><name><surname>Wang</surname><given-names>Shi-Mingzhe</given-names></name></person-group><article-title>﻿Three new <italic><tp:taxon-name><tp:taxon-name-part taxon-name-part-type="genus" reg="Cerodontha">Cerodontha</tp:taxon-name-part></tp:taxon-name></italic> species from Inner Mongolia and Qinghai with a checklist of thirty-two Chinese species (<tp:taxon-name><tp:taxon-name-part taxon-name-part-type="order">Diptera</tp:taxon-name-part></tp:taxon-name>, <tp:taxon-name><tp:taxon-name-part taxon-name-part-type="family">Agromyzidae</tp:taxon-name-part></tp:taxon-name>)</article-title><source>Zookeys</source><day>05</day><month>01</month><year>2026</year><volume>1266</volume><fpage>55</fpage><lpage>101</lpage><pub-id pub-id-type="doi">10.3897/zookeys.1266.177044</pub-id></mixed-citation></tp:treatment-meta><tp:nomenclature><label>﻿</label><tp:taxon-name><object-id xmlns:xlink="http://www.w3.org/1999/xlink" content-type="arpha" xlink:type="simple">825533E2-A678-503F-BB51-1CA8B2AA034E</object-id>
            <tp:taxon-name-part taxon-name-part-type="genus" reg="Cerodontha">Cerodontha</tp:taxon-name-part> (<tp:taxon-name-part taxon-name-part-type="subgenus" reg="Dizygomyza">Dizygomyza</tp:taxon-name-part>) <tp:taxon-name-part taxon-name-part-type="species" reg="granditerga">granditerga</tp:taxon-name-part><object-id xmlns:xlink="http://www.w3.org/1999/xlink" content-type="zoobank" xlink:type="simple">https://zoobank.org/EA6A1251-F9B7-4E8B-971F-3DE0D498AA43</object-id></tp:taxon-name><tp:taxon-status xmlns:xlink="http://www.w3.org/1999/xlink" xlink:type="simple">sp. nov.</tp:taxon-status><xref ref-type="fig" rid="F8">Fig. 8A–M</xref></tp:nomenclature><tp:treatment-sec sec-type="type material" id="SECID0EEZAG"><title>Type material.</title><p>China, Qinghai Province: <bold><italic>Holotype</italic>.</bold> • ♂ (IMAU), Menyuan County, Zhugu Town, Sigou, 3344 m, <named-content xmlns:xlink="http://www.w3.org/1999/xlink" content-type="dwc:verbatimCoordinates" xlink:type="simple"><named-content content-type="geo-json" specific-use="{&#34;type&#34;:&#34;Point&#34;,&#34;coordinates&#34;:[102.601119,37.104572]}" id="NCID0ERZAG" xlink:type="simple">37°06'16.46"N, 102°36'04.03"E</named-content></named-content>, 28.VII.2021, leg. Li Shi. <bold><italic>Paratypes</italic>.</bold> • 1♂ (IMAU), same data as for holotype; • 2♂♂ (IMAU), Qilian County, Lujiaogou, 3417 m, <named-content xmlns:xlink="http://www.w3.org/1999/xlink" content-type="dwc:verbatimCoordinates" xlink:type="simple"><named-content content-type="geo-json" specific-use="{&#34;type&#34;:&#34;Point&#34;,&#34;coordinates&#34;:[100.478425,38.108672]}" id="NCID0E4ZAG" xlink:type="simple">38°06'31.22"N, 100°28'42.33"E</named-content></named-content>, 01.VIII.2021, leg. Li Shi. DNA sequence number <ext-link xmlns:xlink="http://www.w3.org/1999/xlink" ext-link-type="gen" xlink:href="PX103174" xlink:type="simple">PX103174</ext-link> from GenBank.</p></tp:treatment-sec><tp:treatment-sec sec-type="diagnosis" id="SECID0EH1AG"><title>Diagnosis.</title><p>Fronto-orbital plate blackish brown, moderately shiny, ~1/3 width of frons; two inclinate <italic><abbrev xmlns:xlink="http://www.w3.org/1999/xlink" xlink:title="inferior fronto-orbital seta" id="ABBRID0EO1AG" xlink:type="simple">ori</abbrev></italic> and two reclinate <italic><abbrev xmlns:xlink="http://www.w3.org/1999/xlink" xlink:title="superior fronto-orbital seta" id="ABBRID0ET1AG" xlink:type="simple">ors</abbrev>.</italic> Lunule brown, twice as wide as high, projecting above frons in lateral view. Calypter and margin yellow, fringe brown. Epandrium broad with a long downward-curved spine on inner margin of dorsal 3/4; surstylus directed inwards, with ~25 short and thick spines; distiphallus short S-shaped in lateral view, and divided into one pair of unparallel tubules, approx. as long as mesophallus in ventral view.</p></tp:treatment-sec><tp:treatment-sec sec-type="description" id="SECID0EY1AG"><title>Description.</title><p><bold>Male</bold> (Fig. <xref ref-type="fig" rid="F8">8A–M</xref>). Body length 2.0–2.3 mm; wing length 2.5–2.8 mm.</p><fig id="F8" position="float" orientation="portrait"><object-id xmlns:xlink="http://www.w3.org/1999/xlink" content-type="doi" xlink:type="simple">10.3897/zookeys.1266.177044.figure8</object-id><object-id xmlns:xlink="http://www.w3.org/1999/xlink" content-type="arpha" xlink:type="simple">591F1114-9415-5FAF-92FD-42BB5D873A80</object-id><label>Figure 8.</label><caption><p><tp:taxon-name><tp:taxon-name-part taxon-name-part-type="genus" reg="Cerodontha">Cerodontha</tp:taxon-name-part> (<tp:taxon-name-part taxon-name-part-type="subgenus" reg="Dizygomyza">Dizygomyza</tp:taxon-name-part>) <tp:taxon-name-part taxon-name-part-type="species" reg="granditerga">granditerga</tp:taxon-name-part></tp:taxon-name> sp. nov. Paratype male. <bold>A.</bold> Habitus, lateral view; <bold>B, E.</bold> Head, lateral and dorsal view; <bold>C, D.</bold> Thorax, dorsal and lateral view; <bold>F.</bold> Wing; <bold>G.</bold> Abdomen, lateral view; <bold>H, K.</bold> Genitalia, lateral and ventral view; <bold>I, L.</bold> Epandrial complex, posterolateral and posterior view; <bold>J, M.</bold> Ejaculatory apodeme, lateral and ventral view. Scale bars: 0.5 mm (<bold>A–G</bold>); 0.1 mm (<bold>H–M</bold>).</p></caption><graphic xmlns:xlink="http://www.w3.org/1999/xlink" xlink:href="zookeys-1266-055_article-177044__-g008.jpg" position="float" orientation="portrait" xlink:type="simple" id="oo_1505823.jpg"><uri content-type="original_file" xlink:type="simple">https://binary.pensoft.net/fig/1505823</uri></graphic></fig><p>Head (Fig. <xref ref-type="fig" rid="F8">8B, E</xref>) blackish brown. Frons dark brown, projecting slightly above eye in lateral view, and ~1.7 × as wide as eye in dorsal view; fronto-orbital plate blackish brown, moderately shiny, ~1/3 width of frons; two inclinate <italic><abbrev xmlns:xlink="http://www.w3.org/1999/xlink" xlink:title="inferior fronto-orbital seta" id="ABBRID0E13AG" xlink:type="simple">ori</abbrev></italic> and two reclinate <italic><abbrev xmlns:xlink="http://www.w3.org/1999/xlink" xlink:title="superior fronto-orbital seta" id="ABBRID0E63AG" xlink:type="simple">ors</abbrev></italic>; orbital setulae sparse and thin, reclinate in a single row. Ocellar triangle black; ocellar setae conspicuously weaker than <italic><abbrev xmlns:xlink="http://www.w3.org/1999/xlink" xlink:title="superior fronto-orbital seta" id="ABBRID0EE4AG" xlink:type="simple">ors</abbrev>.</italic> Lunule brown, twice as wide as high, projecting above frons in lateral view. Antennal first flagellomere enlarged with pale pubescence; arista conspicuously thickened on basal 1/4. Facial keel distinctly raised. Gena yellowish brown, ~1/2 height of eye, highest point located at middle of eye. Clypeus pale yellow; palpus black with three prominent setae at apex.</p><p>Thorax (Fig. <xref ref-type="fig" rid="F8">8C, D</xref>) black. Mesonotum and scutellum moderately shiny; 1+3 <italic><abbrev xmlns:xlink="http://www.w3.org/1999/xlink" xlink:title="dorsocentral seta" id="ABBRID0EQ4AG" xlink:type="simple">dc</abbrev></italic>; <italic><abbrev xmlns:xlink="http://www.w3.org/1999/xlink" xlink:title="acrostichal setulae" id="ABBRID0EV4AG" xlink:type="simple">acr</abbrev></italic> in four irregular rows; two postsutural intra-alar, one presutural and two strong postsutural supra-alar setae. Anepisternum with one anepisternal seta, two long setulae and six short setulae. Katepisternum with one katepisternal seta and five short setulae. Legs black, only fore femora with yellow knees. Wing: Costa with 2<sup>nd</sup> (between R<sub>1</sub> and R<sub>2+3</sub>), 3<sup>rd</sup> (between R<sub>2+3</sub> and R<sub>4+5</sub>) and 4<sup>th</sup> (between R<sub>4+5</sub> and M<sub>1</sub>) sections in proportion of 4.7:1.9:1; ultimate and penultimate sections of M<sub>1</sub> in proportion of 2.2:1; <italic><abbrev xmlns:xlink="http://www.w3.org/1999/xlink" xlink:title="crossvein radial-medial" id="ABBRID0EO5AG" xlink:type="simple">r-m</abbrev></italic> slightly beyond middle of discal cell; ultimate and penultimate sections of M<sub>4</sub> in proportion of 1:1. Calypter and margin yellow, fringe brown. Halter pale yellow.</p><p>Abdomen (Fig. <xref ref-type="fig" rid="F8">8G</xref>) dark brown, tergites 1–6 yellowish on posterior margin. Genitalia (Fig. <xref ref-type="fig" rid="F8">8H–M</xref>): epandrium broad with a long downward-curved spine on inner margin of dorsal 3/4; surstylus with ~25 short and thick spines; mesophallus dark completely, broad on apical 1/3; mesophallus and distiphallus wrapped in a layer of pale membrane; distiphallus short S-shaped in lateral view, and divided into one pair of unparallel tubules, approx. as long as mesophallus in ventral view; ejaculatory apodeme with blade brown and stem wide; sperm pump yellowish white. Cercus with a long strong seta downward.</p><p><bold>Female.</bold> Unknown.</p></tp:treatment-sec><tp:treatment-sec sec-type="distribution" id="SECID0EC6AG"><title>Distribution.</title><p>China (Qinghai).</p></tp:treatment-sec><tp:treatment-sec sec-type="etymology" id="SECID0EH6AG"><title>Etymology.</title><p>The specific name of this new species compounds the Latin prefix <italic>grandi</italic>- (meaning large) and the Latin noun <italic>terga</italic> (meaning tergite), referring to the notably broad epandrium.</p></tp:treatment-sec><tp:treatment-sec sec-type="remarks" id="SECID0ER6AG"><title>Remarks.</title><p>The new species has the relatively largest epandrial complex which can be easily distinguished from other species of the subgenus <tp:taxon-name><tp:taxon-name-part taxon-name-part-type="genus" reg="Cerodontha"/><tp:taxon-name-part taxon-name-part-type="subgenus" reg="Dizygomyza">Dizygomyza</tp:taxon-name-part></tp:taxon-name>.</p></tp:treatment-sec></tp:taxon-treatment>
