# Supplementary material for: ﻿Three new Cerodontha species from Inner Mongolia and Qinghai with a checklist of thirty-two Chinese species (Diptera, Agromyzidae)
Source: Zookeys. 2026 Jan 5;1266:55–101. doi: 10.3897/zookeys.1266.177044 (PMC12796945; doi:10.3897/zookeys.1266.177044)
Supplement: XML Treatment for Cerodontha (Dizygomyza) labradorensis [file zookeys.1266.177044-treatment5.xml]

<!DOCTYPE tp:taxon-treatment
  PUBLIC "-//TaxonX//DTD Taxonomic Treatment Publishing DTD v0 20100105//EN" "tax-treatment-NSO.dtd">
<tp:taxon-treatment xmlns:tp="http://www.plazi.org/taxpub"><tp:treatment-meta><kwd-group><label>Taxon classification</label><kwd>
                <named-content content-type="kingdom">Animalia</named-content>
              </kwd><kwd>
                <named-content content-type="order">Diptera</named-content>
              </kwd><kwd>
                <named-content content-type="family">Agromyzidae</named-content>
              </kwd></kwd-group><mixed-citation publication-type="journal"><person-group><name><surname>Fu</surname><given-names>Xin-Ting</given-names></name><name><surname>Shi</surname><given-names>Li</given-names></name><name><surname>Wang</surname><given-names>Shi-Mingzhe</given-names></name></person-group><article-title>﻿Three new <italic><tp:taxon-name><tp:taxon-name-part taxon-name-part-type="genus" reg="Cerodontha">Cerodontha</tp:taxon-name-part></tp:taxon-name></italic> species from Inner Mongolia and Qinghai with a checklist of thirty-two Chinese species (<tp:taxon-name><tp:taxon-name-part taxon-name-part-type="order">Diptera</tp:taxon-name-part></tp:taxon-name>, <tp:taxon-name><tp:taxon-name-part taxon-name-part-type="family">Agromyzidae</tp:taxon-name-part></tp:taxon-name>)</article-title><source>Zookeys</source><day>05</day><month>01</month><year>2026</year><volume>1266</volume><fpage>55</fpage><lpage>101</lpage><pub-id pub-id-type="doi">10.3897/zookeys.1266.177044</pub-id></mixed-citation></tp:treatment-meta><tp:nomenclature><label>﻿</label><tp:taxon-name><object-id xmlns:xlink="http://www.w3.org/1999/xlink" content-type="arpha" xlink:type="simple">21ED4F9E-56EE-5C7A-BCE4-7D07ABAD0AE4</object-id>
            <tp:taxon-name-part taxon-name-part-type="genus" reg="Cerodontha">Cerodontha</tp:taxon-name-part> (<tp:taxon-name-part taxon-name-part-type="subgenus" reg="Dizygomyza">Dizygomyza</tp:taxon-name-part>) <tp:taxon-name-part taxon-name-part-type="species" reg="labradorensis">labradorensis</tp:taxon-name-part></tp:taxon-name><tp:taxon-authority>Spencer, 1969</tp:taxon-authority><xref ref-type="fig" rid="F9">Fig. 9A–M</xref><tp:nomenclature-citation-list><tp:nomenclature-citation><tp:taxon-name>
                <tp:taxon-name-part taxon-name-part-type="genus" reg="Cerodontha">Cerodontha</tp:taxon-name-part> (<tp:taxon-name-part taxon-name-part-type="subgenus" reg="Dizygomyza">Dizygomyza</tp:taxon-name-part>) <tp:taxon-name-part taxon-name-part-type="species" reg="labradorensis">labradorensis</tp:taxon-name-part></tp:taxon-name><comment>Spencer, 1969: 120.</comment></tp:nomenclature-citation><tp:nomenclature-citation><tp:taxon-name>
                <tp:taxon-name-part taxon-name-part-type="genus" reg="Cerodontha">Cerodontha</tp:taxon-name-part> (<tp:taxon-name-part taxon-name-part-type="subgenus" reg="Dizygomyza">Dizygomyza</tp:taxon-name-part>) <tp:taxon-name-part taxon-name-part-type="species" reg="poolei">poolei</tp:taxon-name-part></tp:taxon-name><comment>Spencer &amp; Steyskal, 1986: 284.</comment></tp:nomenclature-citation><tp:nomenclature-citation><tp:taxon-name>
                <tp:taxon-name-part taxon-name-part-type="genus" reg="Cerodontha">Cerodontha</tp:taxon-name-part> (<tp:taxon-name-part taxon-name-part-type="subgenus" reg="Dizygomyza">Dizygomyza</tp:taxon-name-part>) <tp:taxon-name-part taxon-name-part-type="species" reg="orbitalis">orbitalis</tp:taxon-name-part></tp:taxon-name><comment>Zlobin, 1984b: 520; 1996: 281.</comment></tp:nomenclature-citation></tp:nomenclature-citation-list></tp:nomenclature><tp:treatment-sec sec-type="material" id="SECID0E4CBG"><title>Specimens examined.</title><p>China, Qinghai Province: • 1♂ (IMAU), Menyuan County, Zhugu Town, Sigou, 3344 m, <named-content xmlns:xlink="http://www.w3.org/1999/xlink" content-type="dwc:verbatimCoordinates" xlink:type="simple"><named-content content-type="geo-json" specific-use="{&#34;type&#34;:&#34;Point&#34;,&#34;coordinates&#34;:[102.601119,37.104572]}" id="NCID0EGDBG" xlink:type="simple">37°06'16.46"N, 102°36'04.03"E</named-content></named-content>, 28.VII.2021, leg. Li Shi; • 1♂ (IMAU), Qilian County, Lujiaogou, 3417 m, <named-content xmlns:xlink="http://www.w3.org/1999/xlink" content-type="dwc:verbatimCoordinates" xlink:type="simple"><named-content content-type="geo-json" specific-use="{&#34;type&#34;:&#34;Point&#34;,&#34;coordinates&#34;:[100.478425,38.108672]}" id="NCID0EODBG" xlink:type="simple">38°06'31.22"N, 100°28'42.33"E</named-content></named-content>, 01.VIII.2021, leg. Li Shi.</p></tp:treatment-sec><tp:treatment-sec sec-type="diagnosis" id="SECID0ETDBG"><title>Diagnosis.</title><p>Frons and parafacial projecting above eye. Fronto-orbital plate brownish black, moderately shiny, inner margin yellow, ~2/3 width of frons; three <italic><abbrev xmlns:xlink="http://www.w3.org/1999/xlink" xlink:title="inferior fronto-orbital seta" id="ABBRID0E1DBG" xlink:type="simple">ori</abbrev></italic> and two <italic><abbrev xmlns:xlink="http://www.w3.org/1999/xlink" xlink:title="superior fronto-orbital seta" id="ABBRID0E6DBG" xlink:type="simple">ors</abbrev>.</italic> Lunule brown with distinctly shining, slightly sunken, broadly semicircular, approx. wider than high. Antennal arista conspicuously thickened on basal 1/2. Leg black, only fore femora with yellow knees. Wing with ultimate and penultimate sections of M<sub>4</sub> in proportion of 1.1:1. Calypter and fringe yellow, margin brownish yellow. Surstylus directed inwards, with 5 thick spines on inner margin; distiphallus S-shaped, ~2.5 × length of mesophallus and yellowish brown at apex in lateral view.</p></tp:treatment-sec><tp:treatment-sec sec-type="redescription" id="SECID0EGEBG"><title>Redescription.</title><p><bold>Male.</bold> Body length 2.3–2.7 mm; wing length 2.4–2.7 mm (Fig. <xref ref-type="fig" rid="F9">9A</xref>).</p><fig id="F9" position="float" orientation="portrait"><object-id xmlns:xlink="http://www.w3.org/1999/xlink" content-type="doi" xlink:type="simple">10.3897/zookeys.1266.177044.figure9</object-id><object-id xmlns:xlink="http://www.w3.org/1999/xlink" content-type="arpha" xlink:type="simple">1B48D360-A511-5B66-B260-714415BDEAA5</object-id><label>Figure 9.</label><caption><p><tp:taxon-name><tp:taxon-name-part taxon-name-part-type="genus" reg="Cerodontha">Cerodontha</tp:taxon-name-part> (<tp:taxon-name-part taxon-name-part-type="subgenus" reg="Dizygomyza">Dizygomyza</tp:taxon-name-part>) <tp:taxon-name-part taxon-name-part-type="species" reg="labradorensis">labradorensis</tp:taxon-name-part></tp:taxon-name> Spencer, 1969. Male. <bold>A.</bold> Habitus, lateral view; <bold>B, C.</bold> Head, lateral and dorsal view; <bold>D, E.</bold> Thorax, dorsal and lateral view; <bold>F.</bold> Abdomen, lateral view; <bold>G.</bold> Genitalia, lateral view; <bold>H.</bold> Epandrial complex, anterior view; <bold>I, J.</bold> Ejaculatory apodeme, lateral and ventral view; <bold>K, L.</bold> Phallic complex, lateral and ventral view; <bold>M.</bold> Hypandrium, ventral view. Scale bars: 0.5 mm (<bold>A–F</bold>); 0.1 mm (<bold>G–M</bold>).</p></caption><graphic xmlns:xlink="http://www.w3.org/1999/xlink" xlink:href="zookeys-1266-055_article-177044__-g009.jpg" position="float" orientation="portrait" xlink:type="simple" id="oo_1505824.jpg"><uri content-type="original_file" xlink:type="simple">https://binary.pensoft.net/fig/1505824</uri></graphic></fig><p>Head (Fig. <xref ref-type="fig" rid="F9">9B, C</xref>) dark brown. Frons and parafacial projecting above eye; frons dark brown, ~1.4 × as wide as eye; fronto-orbital plate brownish black, moderately shiny, inner margin yellow, ~2/3 width of frons; three <italic><abbrev xmlns:xlink="http://www.w3.org/1999/xlink" xlink:title="inferior fronto-orbital seta" id="ABBRID0EKGBG" xlink:type="simple">ori</abbrev></italic> and two <italic><abbrev xmlns:xlink="http://www.w3.org/1999/xlink" xlink:title="superior fronto-orbital seta" id="ABBRID0EPGBG" xlink:type="simple">ors</abbrev></italic>; orbital setulae reclinate or erect in a single row. Ocellar triangle black with yellow margin; ocellar setae conspicuously weaker than <italic><abbrev xmlns:xlink="http://www.w3.org/1999/xlink" xlink:title="superior fronto-orbital seta" id="ABBRID0EUGBG" xlink:type="simple">ors</abbrev>.</italic> Lunule brown with distinctly shining, slightly sunken, broadly semicircular, approx. wider than high. Antennal first flagellomere enlarged with pale pubescence; arista conspicuously thickened on basal 1/2. Facial keel distinctly raised. Gena brownish yellow in the center and dark brown on both sides, ~2/5 height of eye, highest point located at middle of eye. Clypeus light yellow; palpus black, three prominent setae at apex.</p><p>Thorax (Fig. <xref ref-type="fig" rid="F9">9D, E</xref>) black. Mesonotum and scutellum black, moderately shiny; 1+3 <italic><abbrev xmlns:xlink="http://www.w3.org/1999/xlink" xlink:title="dorsocentral seta" id="ABBRID0EAHBG" xlink:type="simple">dc</abbrev></italic>; <italic><abbrev xmlns:xlink="http://www.w3.org/1999/xlink" xlink:title="acrostichal setulae" id="ABBRID0EFHBG" xlink:type="simple">acr</abbrev></italic> in four irregular rows; one postsutural intra-alar, one presutural and two strong postsutural supra-alar setae. Anepisternum with one anepisternal seta, eleven short setulae. Katepisternum with one katepisternal seta and four short setulae. Leg black, only fore femora with yellow knees. Wing: Costa with 2<sup>nd</sup> (between R<sub>1</sub> and R<sub>2+3</sub>), 3<sup>rd</sup> (between R<sub>2+3</sub> and R<sub>4+5</sub>) and 4<sup>th</sup> (between R<sub>4+5</sub> and M<sub>1</sub>) sections in proportion of 4.1:1.4:1; ultimate and penultimate sections of M<sub>1</sub> in proportion of 1.9:1; <italic><abbrev xmlns:xlink="http://www.w3.org/1999/xlink" xlink:title="crossvein radial-medial" id="ABBRID0E5HBG" xlink:type="simple">r-m</abbrev></italic> slightly beyond middle of discal cell; ultimate and penultimate sections of M<sub>4</sub> in proportion of 1.1:1. Calypter and fringe yellow, margin brownish yellow. Halter pale yellow.</p><p>Abdomen (Fig. <xref ref-type="fig" rid="F9">9F</xref>) black, tergites 2–6 with yellow posterior margin. Genitalia (Fig. <xref ref-type="fig" rid="F9">9G–M</xref>): epandrium (Fig. <xref ref-type="fig" rid="F9">9H</xref>) setose, with a pair of distinctly long claviform processes; surstylus directed inwards, with five thick spines on inner margin; mesophallus swollen at distal 1/3 with a medial suture in ventral view; distiphallus S-shaped, ~2.5 × length of mesophallus, and yellowish brown at apex in lateral view; ejaculatory apodeme with conspicuously wide stem, blade margin clear; sperm pump pale but base of duct lightly pigmented. Cercus with a long seta in posterior view.</p><p><bold>Female.</bold> Unknown.</p></tp:treatment-sec><tp:treatment-sec sec-type="distribution" id="SECID0EWIBG"><title>Distribution.</title><p>Palaearctic: China (Qinghai)<sup>#</sup>, Kirgizia, Mongolia (<xref ref-type="bibr" rid="B91">Zlobin 1996</xref>), Russia, Tajikistan, Uzbekistan; Nearctic: USA, Canada.</p></tp:treatment-sec><tp:treatment-sec sec-type="remarks" id="SECID0ECJBG"><title>Remarks.</title><p>The species is similar to <tp:taxon-name><tp:taxon-name-part taxon-name-part-type="genus" reg="Cerodontha">C.</tp:taxon-name-part> (<tp:taxon-name-part taxon-name-part-type="subgenus" reg="Dizygomyza">D.</tp:taxon-name-part>) <tp:taxon-name-part taxon-name-part-type="species" reg="luctuosa">luctuosa</tp:taxon-name-part></tp:taxon-name> in the following characteristics: frons dark brown; arista conspicuously thickened on basal 1/2; wing with ultimate section of M<sub>4</sub> equal or slightly longer than penultimate. Legs black, only fore knees yellow; abdomen black and tergites 2–6 with yellow posterior margin; epandrium with a pair of distinctly long claviform processes; distiphallus S-shaped; mesophallus swollen apically. However, it can be distinguished by the following characteristics: the calypter and fringe being yellow, margin brownish yellow; the distiphallus being ~2.5 × length of mesophallus, and yellowish brown at apex in lateral view. In <tp:taxon-name><tp:taxon-name-part taxon-name-part-type="genus" reg="Cerodontha">C.</tp:taxon-name-part> (<tp:taxon-name-part taxon-name-part-type="subgenus" reg="Dizygomyza">D.</tp:taxon-name-part>) <tp:taxon-name-part taxon-name-part-type="species" reg="luctuosa">luctuosa</tp:taxon-name-part></tp:taxon-name>, the calypter and fringe are whitish yellow; the tubules of the distiphallus have black subapical circle in lateral view (<xref ref-type="bibr" rid="B12">Černý 2010</xref>: fig. 45).</p></tp:treatment-sec><ref-list><ref id="B91"><mixed-citation xmlns:xlink="http://www.w3.org/1999/xlink" xlink:type="simple"><person-group><name name-style="western"><surname>Zlobin</surname><given-names>VV</given-names></name></person-group> (<year>1996</year>) <article-title>Review of mining flies of the genus <italic><tp:taxon-name><tp:taxon-name-part taxon-name-part-type="genus">Cerodontha</tp:taxon-name-part></tp:taxon-name></italic> Rond. (<tp:taxon-name><tp:taxon-name-part taxon-name-part-type="order">Diptera</tp:taxon-name-part></tp:taxon-name>: <tp:taxon-name><tp:taxon-name-part taxon-name-part-type="family">Agromyzidae</tp:taxon-name-part></tp:taxon-name>). VII. Subgenus <tp:taxon-name><tp:taxon-name-part taxon-name-part-type="genus"/><tp:taxon-name-part taxon-name-part-type="subgenus">Dizygomyza</tp:taxon-name-part></tp:taxon-name> Hendel. New synonymy.</article-title><source>International Journal of Dipterological Research</source><volume>7</volume>(<issue>4</issue>): <fpage>281</fpage>–<lpage>284</lpage>.</mixed-citation></ref><ref id="B12"><mixed-citation xmlns:xlink="http://www.w3.org/1999/xlink" xlink:type="simple"><person-group><name name-style="western"><surname>Černý</surname><given-names>M</given-names></name></person-group> (<year>2010</year>) <article-title>A review of the species of <italic><tp:taxon-name><tp:taxon-name-part taxon-name-part-type="genus">Cerodontha</tp:taxon-name-part></tp:taxon-name></italic> Rondani (<tp:taxon-name><tp:taxon-name-part taxon-name-part-type="order">Diptera</tp:taxon-name-part></tp:taxon-name>: <tp:taxon-name><tp:taxon-name-part taxon-name-part-type="family">Agromyzidae</tp:taxon-name-part></tp:taxon-name>) of Israel, with a new species of the subgenus <tp:taxon-name><tp:taxon-name-part taxon-name-part-type="genus"/><tp:taxon-name-part taxon-name-part-type="subgenus">Poemyza</tp:taxon-name-part></tp:taxon-name> Hendel, 1931.</article-title><source>Israel Journal of Entomology</source><volume>40</volume>: <fpage>117</fpage>–<lpage>143</lpage>. <ext-link xlink:href="https://ij-entomology.online/ojs/index.php/ije/article/view/260" ext-link-type="uri" xlink:type="simple">https://ij-entomology.online/ojs/index.php/ije/article/view/260</ext-link></mixed-citation></ref></ref-list></tp:taxon-treatment>
