# Supplementary material for: ﻿Three new Cerodontha species from Inner Mongolia and Qinghai with a checklist of thirty-two Chinese species (Diptera, Agromyzidae)
Source: Zookeys. 2026 Jan 5;1266:55–101. doi: 10.3897/zookeys.1266.177044 (PMC12796945; doi:10.3897/zookeys.1266.177044)
Supplement: XML Treatment for Cerodontha (Dizygomyza) tumefacta [file zookeys.1266.177044-treatment6.xml]

<!DOCTYPE tp:taxon-treatment
  PUBLIC "-//TaxonX//DTD Taxonomic Treatment Publishing DTD v0 20100105//EN" "tax-treatment-NSO.dtd">
<tp:taxon-treatment xmlns:tp="http://www.plazi.org/taxpub"><tp:treatment-meta><kwd-group><label>Taxon classification</label><kwd>
                <named-content content-type="kingdom">Animalia</named-content>
              </kwd><kwd>
                <named-content content-type="order">Diptera</named-content>
              </kwd><kwd>
                <named-content content-type="family">Agromyzidae</named-content>
              </kwd></kwd-group><mixed-citation publication-type="journal"><person-group><name><surname>Fu</surname><given-names>Xin-Ting</given-names></name><name><surname>Shi</surname><given-names>Li</given-names></name><name><surname>Wang</surname><given-names>Shi-Mingzhe</given-names></name></person-group><article-title>﻿Three new <italic><tp:taxon-name><tp:taxon-name-part taxon-name-part-type="genus" reg="Cerodontha">Cerodontha</tp:taxon-name-part></tp:taxon-name></italic> species from Inner Mongolia and Qinghai with a checklist of thirty-two Chinese species (<tp:taxon-name><tp:taxon-name-part taxon-name-part-type="order">Diptera</tp:taxon-name-part></tp:taxon-name>, <tp:taxon-name><tp:taxon-name-part taxon-name-part-type="family">Agromyzidae</tp:taxon-name-part></tp:taxon-name>)</article-title><source>Zookeys</source><day>05</day><month>01</month><year>2026</year><volume>1266</volume><fpage>55</fpage><lpage>101</lpage><pub-id pub-id-type="doi">10.3897/zookeys.1266.177044</pub-id></mixed-citation></tp:treatment-meta><tp:nomenclature><label>﻿</label><tp:taxon-name><object-id xmlns:xlink="http://www.w3.org/1999/xlink" content-type="arpha" xlink:type="simple">F20C3A71-A34E-5A60-9521-6550346409DC</object-id>
            <tp:taxon-name-part taxon-name-part-type="genus" reg="Cerodontha">Cerodontha</tp:taxon-name-part> (<tp:taxon-name-part taxon-name-part-type="subgenus" reg="Dizygomyza">Dizygomyza</tp:taxon-name-part>) <tp:taxon-name-part taxon-name-part-type="species" reg="tumefacta">tumefacta</tp:taxon-name-part><object-id xmlns:xlink="http://www.w3.org/1999/xlink" content-type="zoobank" xlink:type="simple">https://zoobank.org/173CDE77-0AFA-49B1-89BB-94C6C9D02605</object-id></tp:taxon-name><tp:taxon-status xmlns:xlink="http://www.w3.org/1999/xlink" xlink:type="simple">sp. nov.</tp:taxon-status><xref ref-type="fig" rid="F10">Figs 10A–L</xref><xref ref-type="fig" rid="F11">, 11A–K</xref></tp:nomenclature><tp:treatment-sec sec-type="type material" id="SECID0E4LBG"><title>Type material.</title><p>China, Qinghai Province: <bold><italic>Holotype</italic></bold>: • ♂ (IMAU), Qilian County, Ebu Town, the southern slope of Longkongdaban, 3445 m, <named-content xmlns:xlink="http://www.w3.org/1999/xlink" content-type="dwc:verbatimCoordinates" xlink:type="simple"><named-content content-type="geo-json" specific-use="{&#34;type&#34;:&#34;Point&#34;,&#34;coordinates&#34;:[100.644736,38.074772]}" id="NCID0EJMBG" xlink:type="simple">38°04'29.18"N, 100°38'41.05"E</named-content></named-content>, 31.VII.2021, leg. Li Shi. <bold><italic>Paratypes</italic></bold>: • 6♂♂3♀♀ (IMAU), same data as for holotype; • 2♂♂ (IMAU), Qilian County, Lujiaogou, 3417 m, <named-content xmlns:xlink="http://www.w3.org/1999/xlink" content-type="dwc:verbatimCoordinates" xlink:type="simple"><named-content content-type="geo-json" specific-use="{&#34;type&#34;:&#34;Point&#34;,&#34;coordinates&#34;:[100.478425,38.108672]}" id="NCID0EUMBG" xlink:type="simple">38°06'31.22"N, 100°28'42.33"E</named-content></named-content>, 01.VIII.2021, leg. Li Shi. DNA sequence number <ext-link xmlns:xlink="http://www.w3.org/1999/xlink" ext-link-type="gen" xlink:href="PX103171" xlink:type="simple">PX103171</ext-link> from GenBank.</p></tp:treatment-sec><tp:treatment-sec sec-type="diagnosis" id="SECID0E5MBG"><title>Diagnosis.</title><p>Frons and parafacial strongly projecting above eye in lateral view. Fronto-orbital plate obviously shining and inner margin yellow, three (rarely 4 or 5) <italic><abbrev xmlns:xlink="http://www.w3.org/1999/xlink" xlink:title="inferior fronto-orbital seta" id="ABBRID0EFNBG" xlink:type="simple">ori</abbrev></italic> and two <italic><abbrev xmlns:xlink="http://www.w3.org/1999/xlink" xlink:title="superior fronto-orbital seta" id="ABBRID0EKNBG" xlink:type="simple">ors</abbrev>.</italic> Lunule broad, wider than high and distinctly projecting above frons in lateral view. Mesonotum moderately shiny, 1+3 or 2+3 <italic><abbrev xmlns:xlink="http://www.w3.org/1999/xlink" xlink:title="dorsocentral seta" id="ABBRID0EQNBG" xlink:type="simple">dc</abbrev></italic>, <italic><abbrev xmlns:xlink="http://www.w3.org/1999/xlink" xlink:title="acrostichal setulae" id="ABBRID0EVNBG" xlink:type="simple">acr</abbrev></italic> in four irregular rows. Legs black, fore femora with knees dark yellow. Wing with the ultimate and penultimate sections of M<sub>4</sub> in proportion of 1.2:1. Calypter yellow, margin and fringe brownish. The mesophallus and distiphallus wrapped in a layer of membrane with dark dots; distiphallus S-shaped, 1.8 × length of mesophallus, pale brown at apex in lateral view.</p></tp:treatment-sec><tp:treatment-sec sec-type="description" id="SECID0E2NBG"><title>Description.</title><p><bold>Male</bold> (Fig. <xref ref-type="fig" rid="F10">10A–L</xref>). Body length 2.5–3.0 mm; wing length 2.4–2.7 mm. Female (Fig. <xref ref-type="fig" rid="F11">11A–K</xref>). Body length 2.3–2.7 mm; wing length 2.3–2.8 mm.</p><fig id="F10" position="float" orientation="portrait"><object-id xmlns:xlink="http://www.w3.org/1999/xlink" content-type="doi" xlink:type="simple">10.3897/zookeys.1266.177044.figure10</object-id><object-id xmlns:xlink="http://www.w3.org/1999/xlink" content-type="arpha" xlink:type="simple">39D58DDF-2975-5B99-9408-703AE1AE77CE</object-id><label>Figure 10.</label><caption><p><tp:taxon-name><tp:taxon-name-part taxon-name-part-type="genus" reg="Cerodontha">Cerodontha</tp:taxon-name-part> (<tp:taxon-name-part taxon-name-part-type="subgenus" reg="Dizygomyza">Dizygomyza</tp:taxon-name-part>) <tp:taxon-name-part taxon-name-part-type="species" reg="tumefacta">tumefacta</tp:taxon-name-part></tp:taxon-name> sp. nov. Paratype male. <bold>A.</bold> Habitus, lateral view; <bold>B, C.</bold> Head, lateral and dorsal view; <bold>D, E.</bold> Thorax, dorsal and lateral view; <bold>F.</bold> Abdomen, lateral view; <bold>G, J.</bold> Genitalia, lateral and ventral view; <bold>H, K.</bold> Epandrial complex, posterolateral and posterior view; <bold>I, L.</bold> Ejaculatory apodeme, lateral and ventral view. Scale bars: 0.5 mm (<bold>A–F</bold>); 0.1 mm (<bold>G–L</bold>).</p></caption><graphic xmlns:xlink="http://www.w3.org/1999/xlink" xlink:href="zookeys-1266-055_article-177044__-g010.jpg" position="float" orientation="portrait" xlink:type="simple" id="oo_1505825.jpg"><uri content-type="original_file" xlink:type="simple">https://binary.pensoft.net/fig/1505825</uri></graphic></fig><fig id="F11" position="float" orientation="portrait"><object-id xmlns:xlink="http://www.w3.org/1999/xlink" content-type="doi" xlink:type="simple">10.3897/zookeys.1266.177044.figure11</object-id><object-id xmlns:xlink="http://www.w3.org/1999/xlink" content-type="arpha" xlink:type="simple">704DE9C3-2E5E-5A0E-A821-F0F4F0CD6701</object-id><label>Figure 11.</label><caption><p><tp:taxon-name><tp:taxon-name-part taxon-name-part-type="genus" reg="Cerodontha">Cerodontha</tp:taxon-name-part> (<tp:taxon-name-part taxon-name-part-type="subgenus" reg="Dizygomyza">Dizygomyza</tp:taxon-name-part>) <tp:taxon-name-part taxon-name-part-type="species" reg="tumefacta">tumefacta</tp:taxon-name-part></tp:taxon-name> sp. nov. Paratype female. <bold>A.</bold> Habitus, lateral view; <bold>B, C.</bold> Head, lateral and dorsal view; <bold>D, E.</bold> Thorax, lateral and dorsal view; <bold>F.</bold> Abdomen, dorsal view; <bold>G, H.</bold> Spermathecae, ventral receptacle and oviscape, lateral and ventral view; <bold>I.</bold> Spermathecae; <bold>J.</bold> Proctiger, lateral and ventral view; <bold>K.</bold> Ventral receptacle, ventral view. Scale bars: 0.5 mm (<bold>A–H</bold>); 0.1 mm (<bold>I–K</bold>).</p></caption><graphic xmlns:xlink="http://www.w3.org/1999/xlink" xlink:href="zookeys-1266-055_article-177044__-g011.jpg" position="float" orientation="portrait" xlink:type="simple" id="oo_1505826.jpg"><uri content-type="original_file" xlink:type="simple">https://binary.pensoft.net/fig/1505826</uri></graphic></fig><p>Head (Fig. <xref ref-type="fig" rid="F10">10B, C</xref>) blackish brown. Frons and parafacial strongly projecting above eye in lateral view; frons ~1.7 × as wide as eye in dorsal view; fronto-orbital plate obviously shiny and inner margin yellow, ~2/5 width of frons; three (rarely 4 or 5) <italic><abbrev xmlns:xlink="http://www.w3.org/1999/xlink" xlink:title="inferior fronto-orbital seta" id="ABBRID0EORBG" xlink:type="simple">ori</abbrev></italic> and two <italic><abbrev xmlns:xlink="http://www.w3.org/1999/xlink" xlink:title="superior fronto-orbital seta" id="ABBRID0ETRBG" xlink:type="simple">ors</abbrev></italic>; orbital setulae sparse and long in one or two rows, reclinate or erect. Ocellar triangle wide, ocellar setae slightly weaker than <italic><abbrev xmlns:xlink="http://www.w3.org/1999/xlink" xlink:title="superior fronto-orbital seta" id="ABBRID0EYRBG" xlink:type="simple">ors</abbrev>.</italic> Lunule broad, wider than high and distinctly projecting above frons in lateral view. Antennal first flagellomere very broad with pale pubescence; arista distinctly thickened on basal 1/2. Facial keel wide and distinctly raised. Gena slightly yellow at middle, ~1/3 height of eye, highest point located at the rear. Clypeus yellowish; palpus black, with two prominent setae at apex.</p><p>Thorax (Fig. <xref ref-type="fig" rid="F10">10D, E</xref>) black. Mesonotum moderately shiny, 1+3 or 2+3 <italic><abbrev xmlns:xlink="http://www.w3.org/1999/xlink" xlink:title="dorsocentral seta" id="ABBRID0EESBG" xlink:type="simple">dc</abbrev></italic>, <italic><abbrev xmlns:xlink="http://www.w3.org/1999/xlink" xlink:title="acrostichal setulae" id="ABBRID0EJSBG" xlink:type="simple">acr</abbrev></italic> in four irregular rows; one postsutural intra-alar, one presutural and two strong postsutural supra-alar setae. Notopleuron brown. Anepisternum with one anepisternal seta, seven long setulae and six short setulae. Katepisternum with one katepisternal seta and five long setulae. Legs black, fore femora with knees dark yellow. Wing: Costa with 2<sup>nd</sup> (between R<sub>1</sub> and R<sub>2+3</sub>), 3<sup>rd</sup> (between R<sub>2+3</sub> and R<sub>4+5</sub>) and 4<sup>th</sup> (between R<sub>4+5</sub> and M<sub>1</sub>) sections in proportion of 4.4:1.3:1; ultimate and penultimate sections of M<sub>1</sub> in proportion of 2.2:1; <italic><abbrev xmlns:xlink="http://www.w3.org/1999/xlink" xlink:title="crossvein radial-medial" id="ABBRID0ECTBG" xlink:type="simple">r-m</abbrev></italic> beyond middle of discal cell; ultimate and penultimate sections of M<sub>4</sub> in proportion of 1.2:1. Calypter yellow, margin and fringe brownish. Halter yellow.</p><p>Abdomen (Fig. <xref ref-type="fig" rid="F10">10F</xref>) dark brown, tergites 1–6 with yellow posterior margin. Genitalia (Fig. <xref ref-type="fig" rid="F10">10G–L</xref>): epandrium with a pair of distinctly long claviform processes; surstylus with six spines in posterior view (Fig. <xref ref-type="fig" rid="F10">10K</xref>); mesophallus and distiphallus wrapped in a layer of membrane with dark dots; mesophallus cylindrical and swollen at distal 1/3, ~1.5 × length of hypophallus; distiphallus S-shaped, 1.8 × length of mesophallus, pale brown at apex in lateral view; ejaculatory apodeme broad, blade margin unclear and sperm pump pale but base of duct lightly pigmented.</p><p><bold>Female</bold> (Fig. <xref ref-type="fig" rid="F11">11A–K</xref>). Lunule and facial keel narrower than that in male. First flagellomere not enlarged as the male (Fig. <xref ref-type="fig" rid="F11">11B</xref>). Other external characteristics same as the male except for the female terminalia. Terminalia (Fig. <xref ref-type="fig" rid="F11">11G–K</xref>): spermathecae circular and truncated at basal 1/5; ventral receptacle symmetrical, well-sclerotized at apex. Cercus with relatively long and sturdy setulae.</p></tp:treatment-sec><tp:treatment-sec sec-type="distribution" id="SECID0EGUBG"><title>Distribution.</title><p>China (Qinghai).</p></tp:treatment-sec><tp:treatment-sec sec-type="etymology" id="SECID0ELUBG"><title>Etymology.</title><p>The specific name of this new species comes from the Latin <italic>tumefacta</italic>, meaning intumescent, referring to the lunule projected prominently above the frons.</p></tp:treatment-sec><tp:treatment-sec sec-type="remarks" id="SECID0E2UBG"><title>Remarks.</title><p>The new species can be distinguished from other species of subgenus <tp:taxon-name><tp:taxon-name-part taxon-name-part-type="genus" reg="Cerodontha"/><tp:taxon-name-part taxon-name-part-type="subgenus" reg="Dizygomyza">Dizygomyza</tp:taxon-name-part></tp:taxon-name> by the lunule projecting prominently above frons and the first flagellomere very broad in male. The mesophallus and distiphallus of <tp:taxon-name><tp:taxon-name-part taxon-name-part-type="genus" reg="Cerodontha">Cerodontha</tp:taxon-name-part> (<tp:taxon-name-part taxon-name-part-type="subgenus" reg="Dizygomyza">Dizygomyza</tp:taxon-name-part>) <tp:taxon-name-part taxon-name-part-type="species" reg="tumefacta">tumefacta</tp:taxon-name-part></tp:taxon-name> sp. nov. are similar to those of <tp:taxon-name><tp:taxon-name-part taxon-name-part-type="genus" reg="Cerodontha">C.</tp:taxon-name-part> (<tp:taxon-name-part taxon-name-part-type="subgenus" reg="Dizygomyza">D.</tp:taxon-name-part>) <tp:taxon-name-part taxon-name-part-type="species" reg="labradorensis">labradorensis</tp:taxon-name-part></tp:taxon-name> from Palaearctic and Nearctic regions, but it can be separated from the latter by the mesophallus and distiphallus being wrapped in a layer of membrane with dark dots; the mesophallus being cylindrical and swollen at distal 1/3, ~1.5 × length of hypophallus; the distiphallus being S-shaped, 1.8 × length of mesophallus and pale brown at apex. In <tp:taxon-name><tp:taxon-name-part taxon-name-part-type="genus" reg="Cerodontha">C.</tp:taxon-name-part> (<tp:taxon-name-part taxon-name-part-type="subgenus" reg="Dizygomyza">D.</tp:taxon-name-part>) <tp:taxon-name-part taxon-name-part-type="species" reg="labradorensis">labradorensis</tp:taxon-name-part></tp:taxon-name>, the mesophallus is swollen at distal 1/3 with a medial suture in ventral view; the distiphallus is S-shaped, ~2.5 × length of mesophallus, and yellowish brown at the apex in lateral view.</p></tp:treatment-sec></tp:taxon-treatment>
