# Supplementary material for: ﻿Three new Cerodontha species from Inner Mongolia and Qinghai with a checklist of thirty-two Chinese species (Diptera, Agromyzidae)
Source: Zookeys. 2026 Jan 5;1266:55–101. doi: 10.3897/zookeys.1266.177044 (PMC12796945; doi:10.3897/zookeys.1266.177044)
Supplement: XML Treatment for Cerodontha (Icteromyza) geniculata [file zookeys.1266.177044-treatment7.xml]

<!DOCTYPE tp:taxon-treatment
  PUBLIC "-//TaxonX//DTD Taxonomic Treatment Publishing DTD v0 20100105//EN" "tax-treatment-NSO.dtd">
<tp:taxon-treatment xmlns:tp="http://www.plazi.org/taxpub"><tp:treatment-meta><kwd-group><label>Taxon classification</label><kwd>
                <named-content content-type="kingdom">Animalia</named-content>
              </kwd><kwd>
                <named-content content-type="order">Diptera</named-content>
              </kwd><kwd>
                <named-content content-type="family">Agromyzidae</named-content>
              </kwd></kwd-group><mixed-citation publication-type="journal"><person-group><name><surname>Fu</surname><given-names>Xin-Ting</given-names></name><name><surname>Shi</surname><given-names>Li</given-names></name><name><surname>Wang</surname><given-names>Shi-Mingzhe</given-names></name></person-group><article-title>﻿Three new <italic><tp:taxon-name><tp:taxon-name-part taxon-name-part-type="genus" reg="Cerodontha">Cerodontha</tp:taxon-name-part></tp:taxon-name></italic> species from Inner Mongolia and Qinghai with a checklist of thirty-two Chinese species (<tp:taxon-name><tp:taxon-name-part taxon-name-part-type="order">Diptera</tp:taxon-name-part></tp:taxon-name>, <tp:taxon-name><tp:taxon-name-part taxon-name-part-type="family">Agromyzidae</tp:taxon-name-part></tp:taxon-name>)</article-title><source>Zookeys</source><day>05</day><month>01</month><year>2026</year><volume>1266</volume><fpage>55</fpage><lpage>101</lpage><pub-id pub-id-type="doi">10.3897/zookeys.1266.177044</pub-id></mixed-citation></tp:treatment-meta><tp:nomenclature><label>﻿</label><tp:taxon-name><object-id xmlns:xlink="http://www.w3.org/1999/xlink" content-type="arpha" xlink:type="simple">809EEF18-9EB9-5CCE-9F5D-047710F80870</object-id>
            <tp:taxon-name-part taxon-name-part-type="genus" reg="Cerodontha">Cerodontha</tp:taxon-name-part> (<tp:taxon-name-part taxon-name-part-type="subgenus" reg="Icteromyza">Icteromyza</tp:taxon-name-part>) <tp:taxon-name-part taxon-name-part-type="species" reg="geniculata">geniculata</tp:taxon-name-part></tp:taxon-name><tp:taxon-authority>(Fallén, 1823)</tp:taxon-authority><xref ref-type="fig" rid="F12">Figs 12A–O</xref><xref ref-type="fig" rid="F13">, 13A–J</xref><tp:nomenclature-citation-list><tp:nomenclature-citation><tp:taxon-name>
                <tp:taxon-name-part taxon-name-part-type="genus" reg="Agromyza">Agromyza</tp:taxon-name-part> <tp:taxon-name-part taxon-name-part-type="species" reg="geniculata">geniculata</tp:taxon-name-part></tp:taxon-name><comment>Fallén, 1823: 6.</comment></tp:nomenclature-citation><tp:nomenclature-citation><tp:taxon-name>
                <tp:taxon-name-part taxon-name-part-type="genus" reg="Agromyza">Agromyza</tp:taxon-name-part> <tp:taxon-name-part taxon-name-part-type="species" reg="flavogeniculata">flavogeniculata</tp:taxon-name-part></tp:taxon-name><comment>Roser, 1840: 63; <xref ref-type="bibr" rid="B31">Hendel 1931–1936</xref>: 54.</comment></tp:nomenclature-citation><tp:nomenclature-citation><tp:taxon-name>
                <tp:taxon-name-part taxon-name-part-type="genus" reg="Dizygomyza">Dizygomyza</tp:taxon-name-part> <tp:taxon-name-part taxon-name-part-type="species" reg="geniculata">geniculata</tp:taxon-name-part></tp:taxon-name><comment>: <xref ref-type="bibr" rid="B30">Hendel 1920</xref>: 132; <xref ref-type="bibr" rid="B32">Hering 1927</xref>: 41.</comment></tp:nomenclature-citation><tp:nomenclature-citation><tp:taxon-name>
                <tp:taxon-name-part taxon-name-part-type="genus" reg="Dizygomyza">Dizygomyza</tp:taxon-name-part> (<tp:taxon-name-part taxon-name-part-type="subgenus" reg="Icteromyza">Icteromyza</tp:taxon-name-part>) <tp:taxon-name-part taxon-name-part-type="species" reg="geniculata">geniculata</tp:taxon-name-part></tp:taxon-name><comment>: <xref ref-type="bibr" rid="B31">Hendel 1931–1936</xref>: 55</comment></tp:nomenclature-citation><tp:nomenclature-citation><tp:taxon-name>
                <tp:taxon-name-part taxon-name-part-type="genus" reg="Dizygomyza">Dizygomyza</tp:taxon-name-part> (<tp:taxon-name-part taxon-name-part-type="subgenus" reg="Poemyza">Poemyza</tp:taxon-name-part>) <tp:taxon-name-part taxon-name-part-type="species" reg="lunzensis">lunzensis</tp:taxon-name-part></tp:taxon-name><comment>Hering in <xref ref-type="bibr" rid="B34">Lindner 1943</xref>: 246; <xref ref-type="bibr" rid="B92">Zlobin 2000</xref>: 56.</comment></tp:nomenclature-citation><tp:nomenclature-citation><tp:taxon-name>
                <tp:taxon-name-part taxon-name-part-type="genus" reg="Phytobia">Phytobia</tp:taxon-name-part> (<tp:taxon-name-part taxon-name-part-type="subgenus" reg="Icteromyza">Icteromyza</tp:taxon-name-part>) <tp:taxon-name-part taxon-name-part-type="species" reg="geniculata">geniculata</tp:taxon-name-part></tp:taxon-name><comment>: <xref ref-type="bibr" rid="B25">Frick 1952</xref>: 392; <xref ref-type="bibr" rid="B70">Spencer 1963</xref>: 329.</comment></tp:nomenclature-citation><tp:nomenclature-citation><tp:taxon-name>
                <tp:taxon-name-part taxon-name-part-type="genus" reg="Icteromyza">Icteromyza</tp:taxon-name-part> <tp:taxon-name-part taxon-name-part-type="species" reg="geniculata">geniculata</tp:taxon-name-part></tp:taxon-name><comment>: <xref ref-type="bibr" rid="B42">Nowakowski 1962</xref>: 99.</comment></tp:nomenclature-citation><tp:nomenclature-citation><tp:taxon-name>
                <tp:taxon-name-part taxon-name-part-type="genus" reg="Cerodontha">Cerodontha</tp:taxon-name-part> (<tp:taxon-name-part taxon-name-part-type="subgenus" reg="Icteromyza">Icteromyza</tp:taxon-name-part>) <tp:taxon-name-part taxon-name-part-type="species" reg="geniculata">geniculata</tp:taxon-name-part></tp:taxon-name><comment>: <xref ref-type="bibr" rid="B43">Nowakowski 1967</xref>: 655; <xref ref-type="bibr" rid="B44">1972</xref>: 737; <xref ref-type="bibr" rid="B45">1973</xref>: 38; <xref ref-type="bibr" rid="B74">Spencer 1976</xref>: 173; <xref ref-type="bibr" rid="B65">Soós and Papp 1984</xref>: 284; <xref ref-type="bibr" rid="B61">Sasakawa and Fan 1985</xref>: 281; <xref ref-type="bibr" rid="B21">Dursun et al. 2015</xref>: 163; <xref ref-type="bibr" rid="B16">Černý et al. 2018</xref>: 25; <xref ref-type="bibr" rid="B92">Zlobin 2000</xref>: 56; Doukale Daief et al. 2025: 88.</comment></tp:nomenclature-citation></tp:nomenclature-citation-list></tp:nomenclature><tp:treatment-sec sec-type="material" id="SECID0ES5BG"><title>Specimens examined.</title><p>China, Inner Mongolia, Genhe City, Mangui Town, the northern primitive forest region of Greater Khingan Mountains, Aba River Third Branch Line: • 1♂ (IMAU), unburned area, <tp:taxon-name><tp:taxon-name-part taxon-name-part-type="genus" reg="Pinus">Pinus</tp:taxon-name-part> <tp:taxon-name-part taxon-name-part-type="species" reg="sylvestris">sylvestris</tp:taxon-name-part> <tp:taxon-name-part taxon-name-part-type="infraspecific-rank">var.</tp:taxon-name-part> <tp:taxon-name-part taxon-name-part-type="variety" reg="mongholica">mongholica</tp:taxon-name-part></tp:taxon-name>, malaise trap 33 (three meters above the ground), <named-content xmlns:xlink="http://www.w3.org/1999/xlink" content-type="dwc:verbatimCoordinates" xlink:type="simple"><named-content content-type="geo-json" specific-use="{&#34;type&#34;:&#34;Point&#34;,&#34;coordinates&#34;:[121.451944,52.366667]}" id="NCID0EM6BG" xlink:type="simple">52°22'00.00"N, 121°27'07.00"E</named-content></named-content>, 659 m, 28.VII.2022, leg. Rui Ma, Qin-Jianrong Liu; • 1♂ (IMAU), unburned area, <tp:taxon-name><tp:taxon-name-part taxon-name-part-type="genus" reg="Pinus">Pinus</tp:taxon-name-part> <tp:taxon-name-part taxon-name-part-type="species" reg="sylvestris">sylvestris</tp:taxon-name-part> <tp:taxon-name-part taxon-name-part-type="infraspecific-rank">var.</tp:taxon-name-part> <tp:taxon-name-part taxon-name-part-type="variety" reg="mongholica">mongholica</tp:taxon-name-part></tp:taxon-name>, malaise trap 34 (one meter above the ground), <named-content xmlns:xlink="http://www.w3.org/1999/xlink" content-type="dwc:verbatimCoordinates" xlink:type="simple"><named-content content-type="geo-json" specific-use="{&#34;type&#34;:&#34;Point&#34;,&#34;coordinates&#34;:[120.451944,52.366667]}" id="NCID0EGAAI" xlink:type="simple">52°22'00.00"N, 120°27'07.00"E</named-content></named-content>, 659 m, 28.VII.2022, leg. Rui Ma, Qin-Jianrong Liu; • 2♀ (IMAU), unburned area, <italic><tp:taxon-name><tp:taxon-name-part taxon-name-part-type="genus" reg="Larix">Larix</tp:taxon-name-part> <tp:taxon-name-part taxon-name-part-type="species" reg="gmelinii">gmelinii</tp:taxon-name-part></tp:taxon-name></italic>, malaise trap 30 (one meter above the ground), <named-content xmlns:xlink="http://www.w3.org/1999/xlink" content-type="dwc:verbatimCoordinates" xlink:type="simple"><named-content content-type="geo-json" specific-use="{&#34;type&#34;:&#34;Point&#34;,&#34;coordinates&#34;:[121.380167,52.311111]}" id="NCID0EZAAI" xlink:type="simple">52°18'40.00"N, 121°22'48.60"E</named-content></named-content>, 629 m, 28.VII.2022, leg. Rui Ma, Qin-Jianrong Liu; • 1♂ (IMAU), burned area in 2018, <tp:taxon-name><tp:taxon-name-part taxon-name-part-type="genus" reg="Pinus">Pinus</tp:taxon-name-part> <tp:taxon-name-part taxon-name-part-type="species" reg="sylvestris">sylvestris</tp:taxon-name-part> <tp:taxon-name-part taxon-name-part-type="infraspecific-rank">var.</tp:taxon-name-part> <tp:taxon-name-part taxon-name-part-type="variety" reg="mongholica">mongholica</tp:taxon-name-part></tp:taxon-name>, malaise trap 35, <named-content xmlns:xlink="http://www.w3.org/1999/xlink" content-type="dwc:verbatimCoordinates" xlink:type="simple"><named-content content-type="geo-json" specific-use="{&#34;type&#34;:&#34;Point&#34;,&#34;coordinates&#34;:[121.451472,52.351944]}" id="NCID0ESBAI" xlink:type="simple">52°21'07.00"N, 121°27'05.30"E</named-content></named-content>, 643.3 m, 14.VII.2022, leg. Li Shi, Zhi-Wei Wang, Rui Ma. DNA sequence number <ext-link xmlns:xlink="http://www.w3.org/1999/xlink" ext-link-type="gen" xlink:href="PX103172" xlink:type="simple">PX103172</ext-link> from GenBank.</p></tp:treatment-sec><tp:treatment-sec sec-type="diagnosis" id="SECID0E3BAI"><title>Diagnosis.</title><p>Male (Fig. <xref ref-type="fig" rid="F12">12A–O</xref>). Body length 2.0–2.2 mm; wing length 2.2–2.3 mm. Female (Fig. <xref ref-type="fig" rid="F13">13A–J</xref>). Body length 1.8–2.3 mm; wing length 2.3–2.7 mm. Frons yellow. Fronto-orbital plate yellow but darkened in upper half, not projecting above eye in lateral view (Fig. <xref ref-type="fig" rid="F12">12C, D</xref>). Mesonotum entirely black with slightly metallic coloration; 1+3 <italic><abbrev xmlns:xlink="http://www.w3.org/1999/xlink" xlink:title="dorsocentral seta" id="ABBRID0EPCAI" xlink:type="simple">dc</abbrev>. <abbrev xmlns:xlink="http://www.w3.org/1999/xlink" xlink:title="acrostichal setulae" id="ABBRID0ETCAI" xlink:type="simple">acr</abbrev></italic> in four irregular rows, but two rows beyond level of second <italic><abbrev xmlns:xlink="http://www.w3.org/1999/xlink" xlink:title="dorsocentral seta" id="ABBRID0EYCAI" xlink:type="simple">dc</abbrev></italic> (Fig. <xref ref-type="fig" rid="F12">12E, F</xref>). Legs black but all knees yellow. Calypter yellow, margin and fringe dark brown. Wing with ultimate and penultimate sections of M<sub>4</sub> in proportion of 1:1. Male genitalia (Fig. <xref ref-type="fig" rid="F12">12H–O</xref>): surstylus with three or four spines on inner margin; mesophallus and distiphallus wrapped in a layer of membrane in ventral view. Female terminalia (Fig. <xref ref-type="fig" rid="F13">13F–J</xref>): spermathecae circular and truncated at basal 1/4; duct slightly sclerotized.</p><fig id="F12" position="float" orientation="portrait"><object-id xmlns:xlink="http://www.w3.org/1999/xlink" content-type="doi" xlink:type="simple">10.3897/zookeys.1266.177044.figure12</object-id><object-id xmlns:xlink="http://www.w3.org/1999/xlink" content-type="arpha" xlink:type="simple">F3E64A88-7990-5D3C-9DD6-BA570C84C345</object-id><label>Figure 12.</label><caption><p><tp:taxon-name><tp:taxon-name-part taxon-name-part-type="genus" reg="Cerodontha">Cerodontha</tp:taxon-name-part> (<tp:taxon-name-part taxon-name-part-type="subgenus" reg="Icteromyza">Icteromyza</tp:taxon-name-part>) <tp:taxon-name-part taxon-name-part-type="species" reg="geniculata">geniculata</tp:taxon-name-part></tp:taxon-name> (Fallén, 1823). Male. <bold>A.</bold> Habitus, lateral view; <bold>B.</bold> Wing; <bold>C, D.</bold> Head, lateral and dorsal view; <bold>E, F.</bold> Thorax, dorsal and lateral view; <bold>G.</bold> Abdomen, dorsal view; <bold>H.</bold> Genitalia, lateral view; <bold>I, L.</bold> Phallic complex, lateral and ventral view; <bold>J, K.</bold> Ejaculatory apodeme, lateral and ventral view; <bold>M, N.</bold> Epandrial complex, anterior and anteroventral view; <bold>O.</bold> Hypandrium, ventral view. Scale bars: 0.5 mm (<bold>A–G</bold>); 0.1 mm (<bold>H–O</bold>).</p></caption><graphic xmlns:xlink="http://www.w3.org/1999/xlink" xlink:href="zookeys-1266-055_article-177044__-g012.jpg" position="float" orientation="portrait" xlink:type="simple" id="oo_1505827.jpg"><uri content-type="original_file" xlink:type="simple">https://binary.pensoft.net/fig/1505827</uri></graphic></fig><fig id="F13" position="float" orientation="portrait"><object-id xmlns:xlink="http://www.w3.org/1999/xlink" content-type="doi" xlink:type="simple">10.3897/zookeys.1266.177044.figure13</object-id><object-id xmlns:xlink="http://www.w3.org/1999/xlink" content-type="arpha" xlink:type="simple">68300B43-2433-50BC-A066-A9C439F6164D</object-id><label>Figure 13.</label><caption><p><tp:taxon-name><tp:taxon-name-part taxon-name-part-type="genus" reg="Cerodontha">Cerodontha</tp:taxon-name-part> (<tp:taxon-name-part taxon-name-part-type="subgenus" reg="Icteromyza">Icteromyza</tp:taxon-name-part>) <tp:taxon-name-part taxon-name-part-type="species" reg="geniculata">geniculata</tp:taxon-name-part></tp:taxon-name> (Fallén, 1823). Female. <bold>A.</bold> Habitus, lateral view; <bold>B, E.</bold> Head, lateral and dorsal view; <bold>C, D.</bold> Thorax, lateral and dorsal view; <bold>F, G.</bold> Spermatheca, ventral receptacle and oviscape, lateral and ventral view; <bold>H.</bold> Spermatheca; <bold>I.</bold> Proctiger, lateral and ventral view; <bold>J.</bold> Ventral receptacle, ventral view. Scale bars: 0.5 mm (<bold>A–G</bold>); 0.1 mm (<bold>H–J</bold>).</p></caption><graphic xmlns:xlink="http://www.w3.org/1999/xlink" xlink:href="zookeys-1266-055_article-177044__-g013.jpg" position="float" orientation="portrait" xlink:type="simple" id="oo_1505828.jpg"><uri content-type="original_file" xlink:type="simple">https://binary.pensoft.net/fig/1505828</uri></graphic></fig></tp:treatment-sec><tp:treatment-sec sec-type="distribution" id="SECID0EKGAI"><title>Distribution.</title><p>Palaearctic: Afghanistan, Albania, Austria, Belgium, Bulgaria, China (Heilongjiang, Inner Mongolia*), Croatia, Czech Republic, Denmark, Estonia, Finland, France, Germany, Greece, Hungary, Iran, Israel, Italy, Japan, Kyrgyzstan, Latvia, Lithuania, Mongolia, Morocco (Doukale Daief et al. 2025), Netherlands, Poland, Portugal (<xref ref-type="bibr" rid="B16">Černý et al. 2018</xref>), Romania, Russia, Slovakia, Spain, Sweden, Switzerland, Syria (<xref ref-type="bibr" rid="B65">Soós and Papp 1984</xref>), The United Kingdom, Turkey (<xref ref-type="bibr" rid="B21">Dursun et al. 2015</xref>), Ukraine, Uzbekistan, Tajikistan, Tunisia (<xref ref-type="bibr" rid="B65">Soós and Papp 1984</xref>), Turkmenistan; Oriental: China (Taiwan), India; Afrotropical: South Africa.</p></tp:treatment-sec><tp:treatment-sec sec-type="remarks" id="SECID0EAHAI"><title>Remarks.</title><p>For more information about this species, refer to <xref ref-type="bibr" rid="B74">Spencer (1976)</xref>, <xref ref-type="bibr" rid="B42">Nowakowski (1962</xref>, <xref ref-type="bibr" rid="B45">1973</xref>), <xref ref-type="bibr" rid="B92">Zlobin (2000)</xref>, and <xref ref-type="bibr" rid="B12">Černý (2010)</xref>.</p></tp:treatment-sec><ref-list><ref id="B31"><mixed-citation xmlns:xlink="http://www.w3.org/1999/xlink" xlink:type="simple"><person-group><name name-style="western"><surname>Hendel</surname><given-names>F</given-names></name></person-group> (<year>1931–1936</year>) <article-title><tp:taxon-name><tp:taxon-name-part taxon-name-part-type="family">Agromyzidae</tp:taxon-name-part></tp:taxon-name>. 59. In: Lindner E (Ed.</article-title><source>) Die Fliegen der Palaearktischen Region</source><volume>6</volume>(<issue>2</issue>): <fpage>1</fpage>–<lpage>256</lpage>.</mixed-citation></ref><ref id="B30"><mixed-citation xmlns:xlink="http://www.w3.org/1999/xlink" xlink:type="simple"><person-group><name name-style="western"><surname>Hendel</surname><given-names>F</given-names></name></person-group> (<year>1920</year>) Die palaarktischen Agromyziden (Dipt.). (Prodromus einer Monographie). Archiv für Naturgeschichte (Abteilung A) (1918) 84 (7): 109–174.</mixed-citation></ref><ref id="B32"><mixed-citation xmlns:xlink="http://www.w3.org/1999/xlink" xlink:type="simple"><person-group><name name-style="western"><surname>Hering</surname><given-names>EM</given-names></name></person-group> (<year>1927</year>) I: <tp:taxon-name><tp:taxon-name-part taxon-name-part-type="family">Agromyzidae</tp:taxon-name-part></tp:taxon-name>. In: Dahl F (Ed.) Die Tierwelt Deutschlands und der angrenzenden Meeresteile nach ihren Merkmalen und nach ihrer Lebensweise. 6. Zweiflueger oder <tp:taxon-name><tp:taxon-name-part taxon-name-part-type="order">Diptera</tp:taxon-name-part></tp:taxon-name>, 172 pp.</mixed-citation></ref><ref id="B34"><mixed-citation xmlns:xlink="http://www.w3.org/1999/xlink" xlink:type="simple"><person-group><name name-style="western"><surname>Lindner</surname><given-names>E</given-names></name></person-group> (<year>1943</year>) <article-title>Neue Dipteren aus dem Gebiet der Alpen (New <tp:taxon-name><tp:taxon-name-part taxon-name-part-type="order">Diptera</tp:taxon-name-part></tp:taxon-name> from the realm of the Alps).</article-title><source>Mitteilungen der Münchner entomologischen Gesellschaft</source><volume>33</volume>(<issue>1</issue>): <fpage>244</fpage>–<lpage>247</lpage>.</mixed-citation></ref><ref id="B92"><mixed-citation xmlns:xlink="http://www.w3.org/1999/xlink" xlink:type="simple"><person-group><name name-style="western"><surname>Zlobin</surname><given-names>VV</given-names></name></person-group> (<year>2000</year>) <article-title>Review of mining flies of the genus <tp:taxon-name><tp:taxon-name-part taxon-name-part-type="genus">Cerodontha</tp:taxon-name-part> <tp:taxon-name-part taxon-name-part-type="authority">Rondani. IX.</tp:taxon-name-part> <tp:taxon-name-part taxon-name-part-type="infraspecific-rank">Subgenus</tp:taxon-name-part> <tp:taxon-name-part taxon-name-part-type="subgenus">Icteromyza</tp:taxon-name-part></tp:taxon-name> Hendel (<tp:taxon-name><tp:taxon-name-part taxon-name-part-type="order">Diptera</tp:taxon-name-part></tp:taxon-name>: <tp:taxon-name><tp:taxon-name-part taxon-name-part-type="family">Agromyzidae</tp:taxon-name-part></tp:taxon-name>).</article-title><source>International Journal of Dipterological Research</source><volume>11</volume>(<issue>1</issue>): <fpage>51</fpage>–<lpage>67</lpage>.</mixed-citation></ref><ref id="B25"><mixed-citation xmlns:xlink="http://www.w3.org/1999/xlink" xlink:type="simple"><person-group><name name-style="western"><surname>Frick</surname><given-names>KE</given-names></name></person-group> (<year>1952</year>) <article-title>A generic revision of the family <tp:taxon-name><tp:taxon-name-part taxon-name-part-type="family">Agromyzidae</tp:taxon-name-part></tp:taxon-name> (<tp:taxon-name><tp:taxon-name-part taxon-name-part-type="order">Diptera</tp:taxon-name-part></tp:taxon-name>) with a catalogue of New World species.</article-title><source>University of California Publications in Entomology</source><volume>8</volume>: <fpage>339</fpage>–<lpage>452</lpage>.</mixed-citation></ref><ref id="B70"><mixed-citation xmlns:xlink="http://www.w3.org/1999/xlink" xlink:type="simple"><person-group><name name-style="western"><surname>Spencer</surname><given-names>KA</given-names></name></person-group> (<year>1963</year>) <article-title>The Australian <tp:taxon-name><tp:taxon-name-part taxon-name-part-type="family">Agromyzidae</tp:taxon-name-part></tp:taxon-name>.</article-title><source>Records of the Australian Museum</source><volume>25</volume>(<issue>15</issue>): <fpage>305</fpage>–<lpage>354</lpage>. <ext-link xlink:href="10.3853/j.0067-1975.25.1963.667" ext-link-type="doi" xlink:type="simple">https://doi.org/10.3853/j.0067-1975.25.1963.667</ext-link></mixed-citation></ref><ref id="B42"><mixed-citation xmlns:xlink="http://www.w3.org/1999/xlink" xlink:type="simple"><person-group><name name-style="western"><surname>Nowakowski</surname><given-names>JT</given-names></name></person-group> (<year>1962</year>) <article-title>Introduction to a systematic revision of the family <tp:taxon-name><tp:taxon-name-part taxon-name-part-type="family">Agromyzidae</tp:taxon-name-part></tp:taxon-name> (<tp:taxon-name><tp:taxon-name-part taxon-name-part-type="order">Diptera</tp:taxon-name-part></tp:taxon-name>) with some remarks on host plant selection by these flies.</article-title><source>Annales zoologici (Warsaw)</source><volume>20</volume>(<issue>8</issue>): <fpage>67</fpage>–<lpage>183</lpage>.</mixed-citation></ref><ref id="B43"><mixed-citation xmlns:xlink="http://www.w3.org/1999/xlink" xlink:type="simple"><person-group><name name-style="western"><surname>Nowakowski</surname><given-names>JT</given-names></name></person-group> (<year>1967</year>) <article-title>Vorläufige Mitteilung zu einer Monographie der europäischen Arten der Gattung <italic><tp:taxon-name><tp:taxon-name-part taxon-name-part-type="genus">Cerodontha</tp:taxon-name-part></tp:taxon-name></italic> Rond. (<tp:taxon-name><tp:taxon-name-part taxon-name-part-type="order">Diptera</tp:taxon-name-part></tp:taxon-name>, <tp:taxon-name><tp:taxon-name-part taxon-name-part-type="family">Agromyzidae</tp:taxon-name-part></tp:taxon-name>).</article-title><source>Polskie Pismo Entomologiczne</source><volume>37</volume>(<issue>4</issue>): <fpage>633</fpage>–<lpage>661</lpage>.</mixed-citation></ref><ref id="B44"><mixed-citation xmlns:xlink="http://www.w3.org/1999/xlink" xlink:type="simple"><person-group><name name-style="western"><surname>Nowakowski</surname><given-names>JT</given-names></name></person-group> (<year>1972</year>) <article-title>Zweite vorläufige Mitteilung zu einer Monographie der europäischen Arten der Gattung <tp:taxon-name><tp:taxon-name-part taxon-name-part-type="genus">Cerodontha</tp:taxon-name-part></tp:taxon-name> Rond. (<tp:taxon-name><tp:taxon-name-part taxon-name-part-type="order">Diptera</tp:taxon-name-part></tp:taxon-name>, <tp:taxon-name><tp:taxon-name-part taxon-name-part-type="family">Agromyzidae</tp:taxon-name-part></tp:taxon-name>).</article-title><source>Polskie Pismo Entomologiczne</source><volume>42</volume>(<issue>4</issue>): <fpage>735</fpage>–<lpage>765</lpage>.</mixed-citation></ref><ref id="B45"><mixed-citation xmlns:xlink="http://www.w3.org/1999/xlink" xlink:type="simple"><person-group><name name-style="western"><surname>Nowakowski</surname><given-names>JT</given-names></name></person-group> (<year>1973</year>) <article-title>Monographie der europäischen Arten der Gattung <italic><tp:taxon-name><tp:taxon-name-part taxon-name-part-type="genus">Cerodontha</tp:taxon-name-part></tp:taxon-name></italic> Rond. (<tp:taxon-name><tp:taxon-name-part taxon-name-part-type="order">Diptera</tp:taxon-name-part></tp:taxon-name>, <tp:taxon-name><tp:taxon-name-part taxon-name-part-type="family">Agromyzidae</tp:taxon-name-part></tp:taxon-name>).</article-title><source>Annales zoologici, Warszawa</source><volume>31</volume>(<issue>1</issue>): <fpage>1</fpage>–<lpage>327</lpage>.</mixed-citation></ref><ref id="B74"><mixed-citation xmlns:xlink="http://www.w3.org/1999/xlink" xlink:type="simple"><person-group><name name-style="western"><surname>Spencer</surname><given-names>KA</given-names></name></person-group> (<year>1976</year>) <source>The <tp:taxon-name><tp:taxon-name-part taxon-name-part-type="family">Agromyzidae</tp:taxon-name-part></tp:taxon-name> (<tp:taxon-name><tp:taxon-name-part taxon-name-part-type="order">Diptera</tp:taxon-name-part></tp:taxon-name>) of Fennoscandia and Denmark. Fauna Entomologica Scandinavica volume 5. Scandinavian Science Press Ltd.</source><publisher-name>, Klampenborg</publisher-name>, <publisher-loc>Denmark</publisher-loc>, <size units="page">606 pp</size>. <ext-link xlink:href="10.1163/9789004533950" ext-link-type="doi" xlink:type="simple">https://doi.org/10.1163/9789004533950</ext-link></mixed-citation></ref><ref id="B65"><mixed-citation xmlns:xlink="http://www.w3.org/1999/xlink" xlink:type="simple"><person-group><name name-style="western"><surname>Soós</surname><given-names>Á</given-names></name><name name-style="western"><surname>Papp</surname><given-names>L</given-names></name></person-group> (<year>1984</year>) <source>Catalogue of Palaearctic <tp:taxon-name><tp:taxon-name-part taxon-name-part-type="order">Diptera</tp:taxon-name-part></tp:taxon-name>. Vol. 9. <tp:taxon-name><tp:taxon-name-part taxon-name-part-type="family">Micropezidae</tp:taxon-name-part></tp:taxon-name>—Agromyzi-dae.</source><publisher-name>Akadémiai Kiadó</publisher-name>, <publisher-loc>Budapest</publisher-loc>, <size units="page">460 pp</size>.</mixed-citation></ref><ref id="B61"><mixed-citation xmlns:xlink="http://www.w3.org/1999/xlink" xlink:type="simple"><person-group><name name-style="western"><surname>Sasakawa</surname><given-names>M</given-names></name><name name-style="western"><surname>Fan</surname><given-names>ZD</given-names></name></person-group> (<year>1985</year>) <article-title>Preliminary list of Chinese <tp:taxon-name><tp:taxon-name-part taxon-name-part-type="family">Agromyzidae</tp:taxon-name-part></tp:taxon-name> (<tp:taxon-name><tp:taxon-name-part taxon-name-part-type="order">Diptera</tp:taxon-name-part></tp:taxon-name>) with descriptions of four new species.</article-title><source>Contribution of the Shanghai Institute of Entomology</source><volume>5</volume>: <fpage>275</fpage>–<lpage>294</lpage>.</mixed-citation></ref><ref id="B21"><mixed-citation xmlns:xlink="http://www.w3.org/1999/xlink" xlink:type="simple"><person-group><name name-style="western"><surname>Dursun</surname><given-names>O</given-names></name><name name-style="western"><surname>Civelek</surname><given-names>HS</given-names></name><name name-style="western"><surname>Barták</surname><given-names>M</given-names></name><name name-style="western"><surname>Kubík</surname><given-names>Š</given-names></name><name name-style="western"><surname>Yildirim</surname><given-names>EM</given-names></name><name name-style="western"><surname>Černý</surname><given-names>M</given-names></name></person-group> (<year>2015</year>) <article-title>Contributions to leafminer (<tp:taxon-name><tp:taxon-name-part taxon-name-part-type="order">Diptera</tp:taxon-name-part></tp:taxon-name>: <tp:taxon-name><tp:taxon-name-part taxon-name-part-type="family">Agromyzidae</tp:taxon-name-part></tp:taxon-name>) fauna and new records of plant pests and weeds in Turkey.</article-title><source>Türkiye Entomoloji Dergisi</source><volume>39</volume>(<issue>2</issue>): <fpage>159</fpage>–<lpage>169</lpage>. <ext-link xlink:href="10.16970/ted.19978" ext-link-type="doi" xlink:type="simple">https://doi.org/10.16970/ted.19978</ext-link></mixed-citation></ref><ref id="B16"><mixed-citation xmlns:xlink="http://www.w3.org/1999/xlink" xlink:type="simple"><person-group><name name-style="western"><surname>Černý</surname><given-names>M</given-names></name><name name-style="western"><surname>Andrade</surname><given-names>R</given-names></name><name name-style="western"><surname>Gonçalves</surname><given-names>AR</given-names></name><name name-style="western"><surname>von Tschirnhaus</surname><given-names>M</given-names></name></person-group> (<year>2018</year>) <article-title>New records of <tp:taxon-name><tp:taxon-name-part taxon-name-part-type="family">Agromyzidae</tp:taxon-name-part></tp:taxon-name> (<tp:taxon-name><tp:taxon-name-part taxon-name-part-type="order">Diptera</tp:taxon-name-part></tp:taxon-name>) from Portugal, with an updated checklist. Acta Musei Silesiae.</article-title><source>Scientiae Naturales</source><volume>67</volume>(<issue>1</issue>): <fpage>7</fpage>–<lpage>57</lpage>. <ext-link xlink:href="10.2478/cszma-2018-0002" ext-link-type="doi" xlink:type="simple">https://doi.org/10.2478/cszma-2018-0002</ext-link></mixed-citation></ref><ref id="B12"><mixed-citation xmlns:xlink="http://www.w3.org/1999/xlink" xlink:type="simple"><person-group><name name-style="western"><surname>Černý</surname><given-names>M</given-names></name></person-group> (<year>2010</year>) <article-title>A review of the species of <italic><tp:taxon-name><tp:taxon-name-part taxon-name-part-type="genus">Cerodontha</tp:taxon-name-part></tp:taxon-name></italic> Rondani (<tp:taxon-name><tp:taxon-name-part taxon-name-part-type="order">Diptera</tp:taxon-name-part></tp:taxon-name>: <tp:taxon-name><tp:taxon-name-part taxon-name-part-type="family">Agromyzidae</tp:taxon-name-part></tp:taxon-name>) of Israel, with a new species of the subgenus <tp:taxon-name><tp:taxon-name-part taxon-name-part-type="genus"/><tp:taxon-name-part taxon-name-part-type="subgenus">Poemyza</tp:taxon-name-part></tp:taxon-name> Hendel, 1931.</article-title><source>Israel Journal of Entomology</source><volume>40</volume>: <fpage>117</fpage>–<lpage>143</lpage>. <ext-link xlink:href="https://ij-entomology.online/ojs/index.php/ije/article/view/260" ext-link-type="uri" xlink:type="simple">https://ij-entomology.online/ojs/index.php/ije/article/view/260</ext-link></mixed-citation></ref></ref-list></tp:taxon-treatment>
