# Supplementary material for: ﻿Three new Cerodontha species from Inner Mongolia and Qinghai with a checklist of thirty-two Chinese species (Diptera, Agromyzidae)
Source: Zookeys. 2026 Jan 5;1266:55–101. doi: 10.3897/zookeys.1266.177044 (PMC12796945; doi:10.3897/zookeys.1266.177044)
Supplement: XML Treatment for Cerodontha (Poemyza) beigerae [file zookeys.1266.177044-treatment8.xml]

<!DOCTYPE tp:taxon-treatment
  PUBLIC "-//TaxonX//DTD Taxonomic Treatment Publishing DTD v0 20100105//EN" "tax-treatment-NSO.dtd">
<tp:taxon-treatment xmlns:tp="http://www.plazi.org/taxpub"><tp:treatment-meta><kwd-group><label>Taxon classification</label><kwd>
                <named-content content-type="kingdom">Animalia</named-content>
              </kwd><kwd>
                <named-content content-type="order">Diptera</named-content>
              </kwd><kwd>
                <named-content content-type="family">Agromyzidae</named-content>
              </kwd></kwd-group><mixed-citation publication-type="journal"><person-group><name><surname>Fu</surname><given-names>Xin-Ting</given-names></name><name><surname>Shi</surname><given-names>Li</given-names></name><name><surname>Wang</surname><given-names>Shi-Mingzhe</given-names></name></person-group><article-title>﻿Three new <italic><tp:taxon-name><tp:taxon-name-part taxon-name-part-type="genus" reg="Cerodontha">Cerodontha</tp:taxon-name-part></tp:taxon-name></italic> species from Inner Mongolia and Qinghai with a checklist of thirty-two Chinese species (<tp:taxon-name><tp:taxon-name-part taxon-name-part-type="order">Diptera</tp:taxon-name-part></tp:taxon-name>, <tp:taxon-name><tp:taxon-name-part taxon-name-part-type="family">Agromyzidae</tp:taxon-name-part></tp:taxon-name>)</article-title><source>Zookeys</source><day>05</day><month>01</month><year>2026</year><volume>1266</volume><fpage>55</fpage><lpage>101</lpage><pub-id pub-id-type="doi">10.3897/zookeys.1266.177044</pub-id></mixed-citation></tp:treatment-meta><tp:nomenclature><label>﻿</label><tp:taxon-name><object-id xmlns:xlink="http://www.w3.org/1999/xlink" content-type="arpha" xlink:type="simple">21B5427F-D0D9-541B-9D98-71814862DF5A</object-id>
            <tp:taxon-name-part taxon-name-part-type="genus" reg="Cerodontha">Cerodontha</tp:taxon-name-part> (<tp:taxon-name-part taxon-name-part-type="subgenus" reg="Poemyza">Poemyza</tp:taxon-name-part>) <tp:taxon-name-part taxon-name-part-type="species" reg="beigerae">beigerae</tp:taxon-name-part></tp:taxon-name><tp:taxon-authority>Nowakowski, 1972</tp:taxon-authority><xref ref-type="fig" rid="F14">Figs 14A–O</xref><xref ref-type="fig" rid="F15">, 15A–K</xref><tp:nomenclature-citation-list><tp:nomenclature-citation><tp:taxon-name>
                <tp:taxon-name-part taxon-name-part-type="genus" reg="Cerodontha">Cerodontha</tp:taxon-name-part> (<tp:taxon-name-part taxon-name-part-type="subgenus" reg="Poemyza">Poemyza</tp:taxon-name-part>) <tp:taxon-name-part taxon-name-part-type="species" reg="beigeri">beigeri</tp:taxon-name-part></tp:taxon-name><comment>Nowakowski, 1972: 742 (holotype and paratype).</comment></tp:nomenclature-citation><tp:nomenclature-citation><tp:taxon-name>
                <tp:taxon-name-part taxon-name-part-type="genus" reg="Cerodontha">Cerodontha</tp:taxon-name-part> (<tp:taxon-name-part taxon-name-part-type="subgenus" reg="Poemyza">Poemyza</tp:taxon-name-part>) <tp:taxon-name-part taxon-name-part-type="species" reg="beigerae">beigerae</tp:taxon-name-part></tp:taxon-name><comment>: <xref ref-type="bibr" rid="B45">Nowakowski 1973</xref>: 87; <xref ref-type="bibr" rid="B87">Zlobin 1986</xref>: 85; <xref ref-type="bibr" rid="B88">1993a</xref>: 121; <xref ref-type="bibr" rid="B96">2005</xref>, 179; <xref ref-type="bibr" rid="B77">Spencer 1990</xref>: 367; <xref ref-type="bibr" rid="B15">Černý and van Zuijlen 2022</xref>: 86.</comment></tp:nomenclature-citation></tp:nomenclature-citation-list></tp:nomenclature><tp:treatment-sec sec-type="material" id="SECID0ESLAI"><title>Specimens examined.</title><p>China, Inner Mongolia, Genhe City, Mangui Town, the northern primitive forest region of Greater Khingan Mountains: • 2♂♂ (IMAU), Wulonggan forestry center at 4217 meters, unburned area, <italic><tp:taxon-name><tp:taxon-name-part taxon-name-part-type="genus" reg="Larix">Larix</tp:taxon-name-part> <tp:taxon-name-part taxon-name-part-type="species" reg="gmelinii">gmelinii</tp:taxon-name-part></tp:taxon-name></italic>, malaise trap 13 (three meters above the ground), <named-content xmlns:xlink="http://www.w3.org/1999/xlink" content-type="dwc:verbatimCoordinates" xlink:type="simple"><named-content content-type="geo-json" specific-use="{&#34;type&#34;:&#34;Point&#34;,&#34;coordinates&#34;:[120.894472,52.784794]}" id="NCID0EGMAI" xlink:type="simple">52°47'05.26"N, 120°53'40.10"E</named-content></named-content>, 789 m, 28.VII.2022, leg. Rui Ma, Qin-Jianrong Liu; • 2♂♂ (IMAU), Wulonggan forestry center near impounding reservoir, unburned area, <tp:taxon-name><tp:taxon-name-part taxon-name-part-type="genus" reg="Pinus">Pinus</tp:taxon-name-part> <tp:taxon-name-part taxon-name-part-type="species" reg="sylvestris">sylvestris</tp:taxon-name-part> <tp:taxon-name-part taxon-name-part-type="infraspecific-rank">var.</tp:taxon-name-part> <tp:taxon-name-part taxon-name-part-type="variety" reg="mongholica">mongholica</tp:taxon-name-part></tp:taxon-name>, malaise trap 19 (three meters above the ground), <named-content xmlns:xlink="http://www.w3.org/1999/xlink" content-type="dwc:verbatimCoordinates" xlink:type="simple"><named-content content-type="geo-json" specific-use="{&#34;type&#34;:&#34;Point&#34;,&#34;coordinates&#34;:[120.917625,52.796661]}" id="NCID0E6MAI" xlink:type="simple">52°47'47.98"N, 120°55'03.45"E</named-content></named-content>, 816 m, 28.VII.2022, Rui Ma, Qin-Jianrong Liu; • 3♂♂ (IMAU), Wulonggan Forestry center near impounding reservoir, unburned area, <tp:taxon-name><tp:taxon-name-part taxon-name-part-type="genus" reg="Pinus">Pinus</tp:taxon-name-part> <tp:taxon-name-part taxon-name-part-type="species" reg="sylvestris">sylvestris</tp:taxon-name-part> <tp:taxon-name-part taxon-name-part-type="infraspecific-rank">var.</tp:taxon-name-part> <tp:taxon-name-part taxon-name-part-type="variety" reg="mongholica">mongholica</tp:taxon-name-part></tp:taxon-name>, Malaise trap 20 (one meter above the ground), <named-content xmlns:xlink="http://www.w3.org/1999/xlink" content-type="dwc:verbatimCoordinates" xlink:type="simple"><named-content content-type="geo-json" specific-use="{&#34;type&#34;:&#34;Point&#34;,&#34;coordinates&#34;:[120.917625,52.796661]}" id="NCID0EYNAI" xlink:type="simple">52°47'47.98"N, 120°55'03.45"E</named-content></named-content>, 816 m, 13.VII.2022, leg. Li Shi, Zhi-Wei Wang, Rui Ma; • 1♂ (IMAU), Wulonggan forestry center at 4207 meters, burned area in 2007, <tp:taxon-name><tp:taxon-name-part taxon-name-part-type="genus" reg="Pinus">Pinus</tp:taxon-name-part> <tp:taxon-name-part taxon-name-part-type="species" reg="sylvestris">sylvestris</tp:taxon-name-part> <tp:taxon-name-part taxon-name-part-type="infraspecific-rank">var.</tp:taxon-name-part> <tp:taxon-name-part taxon-name-part-type="variety" reg="mongholica">mongholica</tp:taxon-name-part></tp:taxon-name>, malaise trap 17 (three meters above the ground), <named-content xmlns:xlink="http://www.w3.org/1999/xlink" content-type="dwc:verbatimCoordinates" xlink:type="simple"><named-content content-type="geo-json" specific-use="{&#34;type&#34;:&#34;Point&#34;,&#34;coordinates&#34;:[120.982167,52.864750]}" id="NCID0EROAI" xlink:type="simple">52°51'53.10"N, 120°58'55.80"E</named-content></named-content>,823 m, 28.VII.2022, leg. Rui Ma, Qin-Jianrong Liu; • 1♂ (IMAU), Changliangbeishan houdu, burned area in 2002, <tp:taxon-name><tp:taxon-name-part taxon-name-part-type="genus" reg="Pinus">Pinus</tp:taxon-name-part> <tp:taxon-name-part taxon-name-part-type="species" reg="sylvestris">sylvestris</tp:taxon-name-part> <tp:taxon-name-part taxon-name-part-type="infraspecific-rank">var.</tp:taxon-name-part> <tp:taxon-name-part taxon-name-part-type="variety" reg="mongholica">mongholica</tp:taxon-name-part></tp:taxon-name>, malaise trap 6 (one meter above the ground), <named-content xmlns:xlink="http://www.w3.org/1999/xlink" content-type="dwc:verbatimCoordinates" xlink:type="simple"><named-content content-type="geo-json" specific-use="{&#34;type&#34;:&#34;Point&#34;,&#34;coordinates&#34;:[120.948111,52.433611]}" id="NCID0EKPAI" xlink:type="simple">52°26'01.00"N, 120°56'53.20"E</named-content></named-content>, 985 m, 14.VII.2022, leg. Li Shi, Zhi-Wei Wang, Rui Ma; • 1♂ (IMAU), Aba River First Branch Line, unburned area, <italic><tp:taxon-name><tp:taxon-name-part taxon-name-part-type="genus" reg="Betula">Betula</tp:taxon-name-part> <tp:taxon-name-part taxon-name-part-type="species" reg="platyphylla">platyphylla</tp:taxon-name-part></tp:taxon-name></italic>, malaise trap 38 (one meter above the ground), <named-content xmlns:xlink="http://www.w3.org/1999/xlink" content-type="dwc:verbatimCoordinates" xlink:type="simple"><named-content content-type="geo-json" specific-use="{&#34;type&#34;:&#34;Point&#34;,&#34;coordinates&#34;:[120.484694,52.205583]}" id="NCID0E4PAI" xlink:type="simple">52°12'20.10"N, 120°29'04.90"E</named-content></named-content>, 919 m, 29.VII.2022, leg. Rui Ma, Qin-Jianrong Liu; • 1♀ (IMAU), Yanling Road, burned area in 2007, <italic><tp:taxon-name><tp:taxon-name-part taxon-name-part-type="genus" reg="Pinus">Pinus</tp:taxon-name-part> <tp:taxon-name-part taxon-name-part-type="species" reg="pumila">pumila</tp:taxon-name-part></tp:taxon-name></italic>, malaise trap 22 (one meter above the ground), 28.VII.2022, leg. Rui Ma, Qin-Jianrong Liu; • 1♂ (IMAU), Wulonggan forestry center near impounding reservoir, unburned area, <tp:taxon-name><tp:taxon-name-part taxon-name-part-type="genus" reg="Pinus">Pinus</tp:taxon-name-part> <tp:taxon-name-part taxon-name-part-type="species" reg="sylvestris">sylvestris</tp:taxon-name-part> <tp:taxon-name-part taxon-name-part-type="infraspecific-rank">var.</tp:taxon-name-part> <tp:taxon-name-part taxon-name-part-type="variety" reg="mongholica">mongholica</tp:taxon-name-part></tp:taxon-name>, malaise trap 20 (one meter above the ground), <named-content xmlns:xlink="http://www.w3.org/1999/xlink" content-type="dwc:verbatimCoordinates" xlink:type="simple"><named-content content-type="geo-json" specific-use="{&#34;type&#34;:&#34;Point&#34;,&#34;coordinates&#34;:[120.917625,52.796661]}" id="NCID0EBRAI" xlink:type="simple">52°47'47.98"N, 120°55'03.45"E</named-content></named-content>, 816 m, VII.2022, leg. Rui Ma, Qin-Jianrong Liu; • 1♀ (IMAU), Changliangbeishan houdu, burned area in 2002, <italic><tp:taxon-name><tp:taxon-name-part taxon-name-part-type="genus" reg="Larix">Larix</tp:taxon-name-part> <tp:taxon-name-part taxon-name-part-type="species" reg="gmelinii">gmelinii</tp:taxon-name-part></tp:taxon-name></italic>, malaise trap 2 (one meter above the ground), <named-content xmlns:xlink="http://www.w3.org/1999/xlink" content-type="dwc:verbatimCoordinates" xlink:type="simple"><named-content content-type="geo-json" specific-use="{&#34;type&#34;:&#34;Point&#34;,&#34;coordinates&#34;:[120.904378,52.425344]}" id="NCID0EURAI" xlink:type="simple">52°25'31.24"N, 120°54'15.76"E</named-content></named-content>, 1032 m, 28.VII.2022, leg. Rui Ma, Qin-Jianrong Liu; • 1♂ (IMAU), Aba River First Branch Line at the end of the Tower Road, unburned area, <tp:taxon-name><tp:taxon-name-part taxon-name-part-type="genus" reg="Pinus">Pinus</tp:taxon-name-part> <tp:taxon-name-part taxon-name-part-type="species" reg="sylvestris">sylvestris</tp:taxon-name-part> <tp:taxon-name-part taxon-name-part-type="infraspecific-rank">var.</tp:taxon-name-part> <tp:taxon-name-part taxon-name-part-type="variety" reg="mongholica">mongholica</tp:taxon-name-part></tp:taxon-name>, malaise trap 40 (one meter above the ground), <named-content xmlns:xlink="http://www.w3.org/1999/xlink" content-type="dwc:verbatimCoordinates" xlink:type="simple"><named-content content-type="geo-json" specific-use="{&#34;type&#34;:&#34;Point&#34;,&#34;coordinates&#34;:[121.379667,52.223139]}" id="NCID0ENSAI" xlink:type="simple">52°13'23.30"N, 121°22'46.80"E</named-content></named-content>, 742 m, 29.VII.2022, leg. Rui Ma, Qin-Jianrong Liu; • 1♂ (IMAU), Aba River First Branch Line at the end of the Tower Road, unburned area, <tp:taxon-name><tp:taxon-name-part taxon-name-part-type="genus" reg="Pinus">Pinus</tp:taxon-name-part> <tp:taxon-name-part taxon-name-part-type="species" reg="sylvestris">sylvestris</tp:taxon-name-part> <tp:taxon-name-part taxon-name-part-type="infraspecific-rank">var.</tp:taxon-name-part> <tp:taxon-name-part taxon-name-part-type="variety" reg="mongholica">mongholica</tp:taxon-name-part></tp:taxon-name>, malaise trap 39 (three meters above the ground), <named-content xmlns:xlink="http://www.w3.org/1999/xlink" content-type="dwc:verbatimCoordinates" xlink:type="simple"><named-content content-type="geo-json" specific-use="{&#34;type&#34;:&#34;Point&#34;,&#34;coordinates&#34;:[121.379667,52.223139]}" id="NCID0EGTAI" xlink:type="simple">52°13'23.30"N, 121°22'46.80"E</named-content></named-content>, 742 m, 14.VII.2022, leg. Li Shi, Zhi-Wei Wang, Rui Ma; • 1♂ (IMAU), Aba River Third Branch Line, unburned area, <italic><tp:taxon-name><tp:taxon-name-part taxon-name-part-type="genus" reg="Larix">Larix</tp:taxon-name-part> <tp:taxon-name-part taxon-name-part-type="species" reg="gmelinii">gmelinii</tp:taxon-name-part></tp:taxon-name></italic>, malaise trap 29 (three meters above the ground), <named-content xmlns:xlink="http://www.w3.org/1999/xlink" content-type="dwc:verbatimCoordinates" xlink:type="simple"><named-content content-type="geo-json" specific-use="{&#34;type&#34;:&#34;Point&#34;,&#34;coordinates&#34;:[121.380167,52.311111]}" id="NCID0EZTAI" xlink:type="simple">52°18'40.00"N, 121°22'48.60"E</named-content></named-content>, 629 m, 28.VII.2022, leg. Rui Ma, Qin-Jianrong Liu; • 1♂1♀ (IMAU), Aba River Third Branch Line, burned area in 2018, <tp:taxon-name><tp:taxon-name-part taxon-name-part-type="genus" reg="Pinus">Pinus</tp:taxon-name-part> <tp:taxon-name-part taxon-name-part-type="species" reg="sylvestris">sylvestris</tp:taxon-name-part> <tp:taxon-name-part taxon-name-part-type="infraspecific-rank">var.</tp:taxon-name-part> <tp:taxon-name-part taxon-name-part-type="variety" reg="mongholica">mongholica</tp:taxon-name-part></tp:taxon-name>, malaise trap 36 (one meter above the ground), <named-content xmlns:xlink="http://www.w3.org/1999/xlink" content-type="dwc:verbatimCoordinates" xlink:type="simple"><named-content content-type="geo-json" specific-use="{&#34;type&#34;:&#34;Point&#34;,&#34;coordinates&#34;:[121.451472,52.351944]}" id="NCID0ESUAI" xlink:type="simple">52°21'07.00"N, 121°27'05.30"E</named-content></named-content>, 646.3 m, 28.VII.2022, leg. Rui Ma, Qin-Jianrong Liu; • 1♂ (IMAU), Aba River Third Branch Line, burned area in 2018, <italic><tp:taxon-name><tp:taxon-name-part taxon-name-part-type="genus" reg="Larix">Larix</tp:taxon-name-part> <tp:taxon-name-part taxon-name-part-type="species" reg="gmelinii">gmelinii</tp:taxon-name-part></tp:taxon-name></italic>, malaise trap 32 (one meter above the ground), <named-content xmlns:xlink="http://www.w3.org/1999/xlink" content-type="dwc:verbatimCoordinates" xlink:type="simple"><named-content content-type="geo-json" specific-use="{&#34;type&#34;:&#34;Point&#34;,&#34;coordinates&#34;:[121.427333,52.331861]}" id="NCID0EFVAI" xlink:type="simple">52°19'54.70"N, 121°25'38.40"E</named-content></named-content>, 615 m, 14.VII.2022, leg. Li Shi, Zhi-Wei Wang, Rui Ma; • 2♂♂ (IMAU), Aba River Third Branch Line, burned area in 2018, <italic><tp:taxon-name><tp:taxon-name-part taxon-name-part-type="genus" reg="Larix">Larix</tp:taxon-name-part> <tp:taxon-name-part taxon-name-part-type="species" reg="gmelinii">gmelinii</tp:taxon-name-part></tp:taxon-name></italic>, malaise trap 31 (three meters above the ground), <named-content xmlns:xlink="http://www.w3.org/1999/xlink" content-type="dwc:verbatimCoordinates" xlink:type="simple"><named-content content-type="geo-json" specific-use="{&#34;type&#34;:&#34;Point&#34;,&#34;coordinates&#34;:[121.427333,52.331861]}" id="NCID0EYVAI" xlink:type="simple">52°19'54.70"N, 121°25'38.40"E</named-content></named-content>, 651 m, 28.VII.2022, leg. Rui Ma, Qin-Jianrong Liu. DNA sequence number <ext-link xmlns:xlink="http://www.w3.org/1999/xlink" ext-link-type="gen" xlink:href="PX103173" xlink:type="simple">PX103173</ext-link> from GenBank.</p></tp:treatment-sec><tp:treatment-sec sec-type="diagnosis" id="SECID0ECWAI"><title>Diagnosis.</title><p>Frons not projecting above eye in lateral view, ~0.8 × as wide as eye and not parallel-sided in dorsal view. Fronto-orbital plate moderately shiny and inner margin yellow, ~1/2 width of frons; two <italic><abbrev xmlns:xlink="http://www.w3.org/1999/xlink" xlink:title="inferior fronto-orbital seta" id="ABBRID0EJWAI" xlink:type="simple">ori</abbrev></italic> inclinate and two <italic><abbrev xmlns:xlink="http://www.w3.org/1999/xlink" xlink:title="superior fronto-orbital seta" id="ABBRID0EOWAI" xlink:type="simple">ors</abbrev></italic> reclinate. Lunule yellowish brown, the width equal to the height. Mesonotum with 1+3 <italic><abbrev xmlns:xlink="http://www.w3.org/1999/xlink" xlink:title="dorsocentral seta" id="ABBRID0ETWAI" xlink:type="simple">dc</abbrev></italic> and <italic><abbrev xmlns:xlink="http://www.w3.org/1999/xlink" xlink:title="acrostichal setulae" id="ABBRID0EYWAI" xlink:type="simple">acr</abbrev></italic> in six irregular rows. Legs dark brown, all femora yellow at distal 1/6. Wing with ultimate and penultimate sections of M<sub>4</sub> in proportion of 1.4:1. Calypter yellow, margin and fringe yellow. Mesophallus oval at apex and swollen on apical 2/5; distiphallus curved conspicuously and fused to mesophallus at base, with tubules dilated slightly at distal 1/3.</p></tp:treatment-sec><tp:treatment-sec sec-type="redescription" id="SECID0E5WAI"><title>Redescription.</title><p><bold>Male</bold> (Fig. <xref ref-type="fig" rid="F14">14A–O</xref>). Body length 1.7–1.9 mm; Wing length 1.9–2.3 mm. Female (Fig. <xref ref-type="fig" rid="F15">15A–K</xref>). Body length 2.0–2.3 mm; Wing length 2.2–2.4 mm.</p><fig id="F14" position="float" orientation="portrait"><object-id xmlns:xlink="http://www.w3.org/1999/xlink" content-type="doi" xlink:type="simple">10.3897/zookeys.1266.177044.figure14</object-id><object-id xmlns:xlink="http://www.w3.org/1999/xlink" content-type="arpha" xlink:type="simple">41C3EAB8-8622-5EF4-A0B6-F0E27AC30D9C</object-id><label>Figure 14.</label><caption><p><tp:taxon-name><tp:taxon-name-part taxon-name-part-type="genus" reg="Cerodontha">Cerodontha</tp:taxon-name-part> (<tp:taxon-name-part taxon-name-part-type="subgenus" reg="Poemyza">Poemyza</tp:taxon-name-part>) <tp:taxon-name-part taxon-name-part-type="species" reg="beigerae">beigerae</tp:taxon-name-part></tp:taxon-name> Nowakowski, 1972. Male. <bold>A.</bold> Habitus, lateral view; <bold>B.</bold> Wing; <bold>C, D.</bold> Head, lateral and dorsal view; <bold>E, F.</bold> Thorax, lateral and dorsal view; <bold>G.</bold> Abdomen, dorsal view; <bold>H, K.</bold> Genitalia, lateral and ventral view; <bold>I, M.</bold> Phallic complex, lateral and ventral view; <bold>J, L.</bold> Ejaculatory apodeme, lateral and dorsal view; <bold>N, O.</bold> Epandrial complex, anterior and lateral view. Scale bars: 0.5 mm (<bold>A–G</bold>); 0.1 mm (<bold>H–O</bold>).</p></caption><graphic xmlns:xlink="http://www.w3.org/1999/xlink" xlink:href="zookeys-1266-055_article-177044__-g014.jpg" position="float" orientation="portrait" xlink:type="simple" id="oo_1505829.jpg"><uri content-type="original_file" xlink:type="simple">https://binary.pensoft.net/fig/1505829</uri></graphic></fig><fig id="F15" position="float" orientation="portrait"><object-id xmlns:xlink="http://www.w3.org/1999/xlink" content-type="doi" xlink:type="simple">10.3897/zookeys.1266.177044.figure15</object-id><object-id xmlns:xlink="http://www.w3.org/1999/xlink" content-type="arpha" xlink:type="simple">4B11EE0F-01A3-5C17-B877-C73879B0BA15</object-id><label>Figure 15.</label><caption><p><tp:taxon-name><tp:taxon-name-part taxon-name-part-type="genus" reg="Cerodontha">Cerodontha</tp:taxon-name-part> (<tp:taxon-name-part taxon-name-part-type="subgenus" reg="Poemyza">Poemyza</tp:taxon-name-part>) <tp:taxon-name-part taxon-name-part-type="species" reg="beigerae">beigerae</tp:taxon-name-part></tp:taxon-name> Nowakowski, 1972. Female. <bold>A.</bold> Habitus, lateral view; <bold>B, C.</bold> Head, lateral and dorsal view; <bold>D, E.</bold> Thorax, lateral and dorsal view; <bold>F.</bold> Abdomen, dorsal view; <bold>G, H.</bold> Spermathecae, ventral receptacle and oviscape, lateral and ventral view; <bold>I.</bold> Spermathecae; <bold>J.</bold> Proctiger, lateral and ventral view; <bold>K.</bold> Ventral receptacle, ventral view. Scale bars: 0.5 mm (<bold>A–H</bold>); 0.1 mm (<bold>I–K</bold>).</p></caption><graphic xmlns:xlink="http://www.w3.org/1999/xlink" xlink:href="zookeys-1266-055_article-177044__-g015.jpg" position="float" orientation="portrait" xlink:type="simple" id="oo_1505830.jpg"><uri content-type="original_file" xlink:type="simple">https://binary.pensoft.net/fig/1505830</uri></graphic></fig><p>Head (Fig. <xref ref-type="fig" rid="F14">14C, D</xref>) brown. Frons not projecting above eye in lateral view, ~0.8 × as wide as eye, not parallel-sided in dorsal view; fronto-orbital plate moderately shiny and inner margin yellow, ~1/2 width of frons; two <italic><abbrev xmlns:xlink="http://www.w3.org/1999/xlink" xlink:title="inferior fronto-orbital seta" id="ABBRID0EV1AI" xlink:type="simple">ori</abbrev></italic> inclinate and two <italic><abbrev xmlns:xlink="http://www.w3.org/1999/xlink" xlink:title="superior fronto-orbital seta" id="ABBRID0E11AI" xlink:type="simple">ors</abbrev></italic> reclinate; orbital setulae reclinate or erect in a single row; inner vertical setae surrounded by yellow coloration; outer vertical setae on brown background. Ocellar triangle yellow on anterior margin, ocellar setae and posterior <italic><abbrev xmlns:xlink="http://www.w3.org/1999/xlink" xlink:title="superior fronto-orbital seta" id="ABBRID0E61AI" xlink:type="simple">ors</abbrev></italic> equal in length. Lunule yellowish brown, the width equal to the height. Antennal first flagellomere ovate; arista with microscopic pubescence. Gena brownish yellow, ventral edge black, and ~1/5 height of eye. Clypeus yellow; palpus brown with three setae at apex.</p><p>Thorax matt black (Fig. <xref ref-type="fig" rid="F14">14E, F</xref>). Mesonotum with 1+3 <italic><abbrev xmlns:xlink="http://www.w3.org/1999/xlink" xlink:title="dorsocentral seta" id="ABBRID0EK2AI" xlink:type="simple">dc</abbrev></italic>, <italic><abbrev xmlns:xlink="http://www.w3.org/1999/xlink" xlink:title="acrostichal setulae" id="ABBRID0EP2AI" xlink:type="simple">acr</abbrev></italic> in six irregular rows; two postsutural intra-alar, one presutural and two postsutural supra-alar setae. Notopleuron yellowish brown. Anepisternum pale yellow on dorsal and posterior margin, with one strong anepisternal seta and eight short setulae. Katepisternum with one strong seta and four short setulae. Scutellum pale brown in the middle in dorsal view. Legs dark brown, all femora yellow at distal 1/6. Wing: Costa with 2<sup>nd</sup> (between R<sub>1</sub> and R<sub>2+3</sub>), 3<sup>rd</sup> (between R<sub>2+3</sub> and R<sub>4+5</sub>) and 4<sup>th</sup> (between R<sub>4+5</sub> and M<sub>1</sub>) sections in proportion of 4.0:1.6:1; ultimate and penultimate sections of M<sub>1</sub> in proportion of 2.5:1; <italic><abbrev xmlns:xlink="http://www.w3.org/1999/xlink" xlink:title="crossvein radial-medial" id="ABBRID0EI3AI" xlink:type="simple">r-m</abbrev></italic> at middle of discal cell; ultimate and penultimate sections of M<sub>4</sub> in proportion of 1.4:1. Calypter yellow, margin and fringe yellow. Halter yellowish white.</p><p>Abdomen (Fig. <xref ref-type="fig" rid="F14">14G</xref>) brown, tergites 1–6 with narrow yellow posterior margin. Genitalia (Fig. <xref ref-type="fig" rid="F14">14H–O</xref>): epandrium with a pair of distinctly claviform processes; surstylus with three or four short setae on inner margin; mesophallus oval at apex and swollen on apical 2/5; distiphallus curved conspicuously and fused to mesophallus at base, with tubules dilated slightly at distal 1/3; ejaculatory apodeme narrow, blade margin clear, sperm pump pale but base of duct lightly pigmented.</p><p><bold>Female.</bold> Notopleuron brown. Abdominal tergites 1–6 with especially narrow yellow posterior margin (Fig. <xref ref-type="fig" rid="F15">15F</xref>). Genitalia (Fig. <xref ref-type="fig" rid="F15">15G–K</xref>): two spermathecae unequal in size and circular and truncated at basal 1/5; spermathecae ducts long and curved basally; ventral receptacle symmetrical, oval-shaped at the bottom in ventral view; proctiger slightly sclerotized. Cercus with fine apical setulae.</p></tp:treatment-sec><tp:treatment-sec sec-type="distribution" id="SECID0EE4AI"><title>Distribution.</title><p>Palaearctic: Belgium, China (Inner Mongolia)<sup>#</sup>, Czech Republic, Germany, Hungary, Mongolia, North Korea (<xref ref-type="bibr" rid="B11">Černý 2007</xref>), Netherlands (<xref ref-type="bibr" rid="B15">Černý and van Zuijlen 2022</xref>), Poland, Russia, Slovakia, Sweden, Switzerland.</p></tp:treatment-sec><tp:treatment-sec sec-type="remarks" id="SECID0EU4AI"><title>Remarks.</title><p>This species is very similar to <tp:taxon-name><tp:taxon-name-part taxon-name-part-type="genus" reg="Cerodontha">C.</tp:taxon-name-part> (<tp:taxon-name-part taxon-name-part-type="subgenus" reg="Poemyza">P.</tp:taxon-name-part>) <tp:taxon-name-part taxon-name-part-type="species" reg="imbuta">imbuta</tp:taxon-name-part></tp:taxon-name> from the Palaearctic region in the following characteristics: frons dark brown, not projecting above eye; fronto-orbital plate broadening anteriorly; lunule high and narrow; anepisternum black except dorsal margin yellow; legs dark brown with all knees yellow. But it can be differentiated in that the calypter margin and fringe are yellow, the distiphallus has the tubules dilated slightly at distal 1/3 and more curved than that of <tp:taxon-name><tp:taxon-name-part taxon-name-part-type="genus" reg="Cerodontha">C.</tp:taxon-name-part> (<tp:taxon-name-part taxon-name-part-type="subgenus" reg="Poemyza">P.</tp:taxon-name-part>) <tp:taxon-name-part taxon-name-part-type="species" reg="imbuta">imbuta</tp:taxon-name-part></tp:taxon-name>. In <tp:taxon-name><tp:taxon-name-part taxon-name-part-type="genus" reg="Cerodontha">C.</tp:taxon-name-part> (<tp:taxon-name-part taxon-name-part-type="subgenus" reg="Poemyza">P.</tp:taxon-name-part>) <tp:taxon-name-part taxon-name-part-type="species" reg="imbuta">imbuta</tp:taxon-name-part></tp:taxon-name>, the calypter is yellow with the margin and fringe are brownish black; the tubules of the distiphallus are dilated at distal 1/4 and slightly constricted in the middle (<xref ref-type="bibr" rid="B88">Zlobin 1993a</xref>: fig. 55; <xref ref-type="bibr" rid="B45">Nowakowski 1973</xref>: fig. 124).</p></tp:treatment-sec><ref-list><ref id="B45"><mixed-citation xmlns:xlink="http://www.w3.org/1999/xlink" xlink:type="simple"><person-group><name name-style="western"><surname>Nowakowski</surname><given-names>JT</given-names></name></person-group> (<year>1973</year>) <article-title>Monographie der europäischen Arten der Gattung <italic><tp:taxon-name><tp:taxon-name-part taxon-name-part-type="genus">Cerodontha</tp:taxon-name-part></tp:taxon-name></italic> Rond. (<tp:taxon-name><tp:taxon-name-part taxon-name-part-type="order">Diptera</tp:taxon-name-part></tp:taxon-name>, <tp:taxon-name><tp:taxon-name-part taxon-name-part-type="family">Agromyzidae</tp:taxon-name-part></tp:taxon-name>).</article-title><source>Annales zoologici, Warszawa</source><volume>31</volume>(<issue>1</issue>): <fpage>1</fpage>–<lpage>327</lpage>.</mixed-citation></ref><ref id="B87"><mixed-citation xmlns:xlink="http://www.w3.org/1999/xlink" xlink:type="simple"><person-group><name name-style="western"><surname>Zlobin</surname><given-names>VV</given-names></name></person-group> (<year>1986</year>) <article-title>Obzor minirujuščich much roda <italic><tp:taxon-name><tp:taxon-name-part taxon-name-part-type="genus">Cerodontha</tp:taxon-name-part></tp:taxon-name></italic> Rondani (<tp:taxon-name><tp:taxon-name-part taxon-name-part-type="order">Diptera</tp:taxon-name-part></tp:taxon-name>: <tp:taxon-name><tp:taxon-name-part taxon-name-part-type="family">Agromyzidae</tp:taxon-name-part></tp:taxon-name>) fauny SSSR. III. Podrod <italic><tp:taxon-name><tp:taxon-name-part taxon-name-part-type="genus">Poemyza</tp:taxon-name-part></tp:taxon-name></italic>, gruppa <italic>atra</italic> [Review of mining flies of the genus <italic><tp:taxon-name><tp:taxon-name-part taxon-name-part-type="genus">Cerodontha</tp:taxon-name-part></tp:taxon-name></italic> Rondani (<tp:taxon-name><tp:taxon-name-part taxon-name-part-type="order">Diptera</tp:taxon-name-part></tp:taxon-name>, (<tp:taxon-name><tp:taxon-name-part taxon-name-part-type="family">Agromyzidae</tp:taxon-name-part></tp:taxon-name>) of the fauna of the USSR. III. Subgenus <tp:taxon-name><tp:taxon-name-part taxon-name-part-type="genus"/><tp:taxon-name-part taxon-name-part-type="subgenus">Poemyza</tp:taxon-name-part></tp:taxon-name>, <italic>atra</italic> group). Akademia nauk SSSR.</article-title><source>Trudy zoologičeskogo instituta</source><volume>140</volume>: <fpage>85</fpage>–<lpage>91</lpage>.</mixed-citation></ref><ref id="B88"><mixed-citation xmlns:xlink="http://www.w3.org/1999/xlink" xlink:type="simple"><person-group><name name-style="western"><surname>Zlobin</surname><given-names>VV</given-names></name></person-group> (<year>1993a</year>) <article-title>Review of mining flies of the genus <italic><tp:taxon-name><tp:taxon-name-part taxon-name-part-type="genus">Cerodontha</tp:taxon-name-part></tp:taxon-name></italic>. IV. Subgenus <tp:taxon-name><tp:taxon-name-part taxon-name-part-type="genus"/><tp:taxon-name-part taxon-name-part-type="subgenus">Poemyza</tp:taxon-name-part></tp:taxon-name> (<tp:taxon-name><tp:taxon-name-part taxon-name-part-type="order">Diptera</tp:taxon-name-part></tp:taxon-name>: <tp:taxon-name><tp:taxon-name-part taxon-name-part-type="family">Agromyzidae</tp:taxon-name-part></tp:taxon-name>).</article-title><source>Zoosystematica Rossica</source><volume>1</volume>(<issue>1992</issue>): <fpage>117</fpage>–<lpage>141</lpage>.</mixed-citation></ref><ref id="B96"><mixed-citation xmlns:xlink="http://www.w3.org/1999/xlink" xlink:type="simple"><person-group><name name-style="western"><surname>Zlobin</surname><given-names>VV</given-names></name></person-group> (<year>2005</year>) <article-title>A revised checklist of the Swedish <tp:taxon-name><tp:taxon-name-part taxon-name-part-type="family">Agromyzidae</tp:taxon-name-part></tp:taxon-name>.</article-title><source>International Journal of Dipterological Research</source><volume>16</volume>(<issue>3</issue>): <fpage>175</fpage>–<lpage>189</lpage>.</mixed-citation></ref><ref id="B77"><mixed-citation xmlns:xlink="http://www.w3.org/1999/xlink" xlink:type="simple"><person-group><name name-style="western"><surname>Spencer</surname><given-names>KA</given-names></name></person-group> (<year>1990</year>) <source>Host specialization in the world <tp:taxon-name><tp:taxon-name-part taxon-name-part-type="family">Agromyzidae</tp:taxon-name-part></tp:taxon-name> (<tp:taxon-name><tp:taxon-name-part taxon-name-part-type="order">Diptera</tp:taxon-name-part></tp:taxon-name>). Series Entomologica, 45.</source><publisher-name>Kluwer Academic Publishers</publisher-name>, <publisher-loc>Dordrecht</publisher-loc>, <size units="page">444 pp</size>. <ext-link xlink:href="10.1007/978-94-009-1874-0" ext-link-type="doi" xlink:type="simple">https://doi.org/10.1007/978-94-009-1874-0</ext-link></mixed-citation></ref><ref id="B15"><mixed-citation xmlns:xlink="http://www.w3.org/1999/xlink" xlink:type="simple"><person-group><name name-style="western"><surname>Černý</surname><given-names>M</given-names></name><name name-style="western"><surname>van Zuijlen</surname><given-names>JW</given-names></name></person-group> (<year>2022</year>) <article-title>New faunistic records of <tp:taxon-name><tp:taxon-name-part taxon-name-part-type="family">Agromyzidae</tp:taxon-name-part></tp:taxon-name> (<tp:taxon-name><tp:taxon-name-part taxon-name-part-type="order">Diptera</tp:taxon-name-part></tp:taxon-name>) from the Netherlands. Acta Musei Silesiae.</article-title><source>Scientiae Naturales</source><volume>71</volume>(<issue>1</issue>): <fpage>81</fpage>–<lpage>89</lpage>. <ext-link xlink:href="10.2478/cszma-2022-0003" ext-link-type="doi" xlink:type="simple">https://doi.org/10.2478/cszma-2022-0003</ext-link></mixed-citation></ref><ref id="B11"><mixed-citation xmlns:xlink="http://www.w3.org/1999/xlink" xlink:type="simple"><person-group><name name-style="western"><surname>Černý</surname><given-names>M</given-names></name></person-group> (<year>2007</year>) <article-title>Description of eight new species of <tp:taxon-name><tp:taxon-name-part taxon-name-part-type="family">Agromyzidae</tp:taxon-name-part></tp:taxon-name> (<tp:taxon-name><tp:taxon-name-part taxon-name-part-type="order">Diptera</tp:taxon-name-part></tp:taxon-name>) from North Korea, including new records.</article-title><source>Studia Dipterologica</source><volume>14</volume>(<issue>1</issue>): <fpage>209</fpage>–<lpage>229</lpage>.</mixed-citation></ref></ref-list></tp:taxon-treatment>
