# Supplementary material for: ﻿Three new Cerodontha species from Inner Mongolia and Qinghai with a checklist of thirty-two Chinese species (Diptera, Agromyzidae)
Source: Zookeys. 2026 Jan 5;1266:55–101. doi: 10.3897/zookeys.1266.177044 (PMC12796945; doi:10.3897/zookeys.1266.177044)
Supplement: XML Treatment for Cerodontha (Poemyza) muscina [file zookeys.1266.177044-treatment9.xml]

<!DOCTYPE tp:taxon-treatment
  PUBLIC "-//TaxonX//DTD Taxonomic Treatment Publishing DTD v0 20100105//EN" "tax-treatment-NSO.dtd">
<tp:taxon-treatment xmlns:tp="http://www.plazi.org/taxpub"><tp:treatment-meta><kwd-group><label>Taxon classification</label><kwd>
                <named-content content-type="kingdom">Animalia</named-content>
              </kwd><kwd>
                <named-content content-type="order">Diptera</named-content>
              </kwd><kwd>
                <named-content content-type="family">Agromyzidae</named-content>
              </kwd></kwd-group><mixed-citation publication-type="journal"><person-group><name><surname>Fu</surname><given-names>Xin-Ting</given-names></name><name><surname>Shi</surname><given-names>Li</given-names></name><name><surname>Wang</surname><given-names>Shi-Mingzhe</given-names></name></person-group><article-title>﻿Three new <italic><tp:taxon-name><tp:taxon-name-part taxon-name-part-type="genus" reg="Cerodontha">Cerodontha</tp:taxon-name-part></tp:taxon-name></italic> species from Inner Mongolia and Qinghai with a checklist of thirty-two Chinese species (<tp:taxon-name><tp:taxon-name-part taxon-name-part-type="order">Diptera</tp:taxon-name-part></tp:taxon-name>, <tp:taxon-name><tp:taxon-name-part taxon-name-part-type="family">Agromyzidae</tp:taxon-name-part></tp:taxon-name>)</article-title><source>Zookeys</source><day>05</day><month>01</month><year>2026</year><volume>1266</volume><fpage>55</fpage><lpage>101</lpage><pub-id pub-id-type="doi">10.3897/zookeys.1266.177044</pub-id></mixed-citation></tp:treatment-meta><tp:nomenclature><label>﻿</label><tp:taxon-name><object-id xmlns:xlink="http://www.w3.org/1999/xlink" content-type="arpha" xlink:type="simple">0764C7E4-C448-51A9-A44B-AE6931C119B9</object-id>
            <tp:taxon-name-part taxon-name-part-type="genus" reg="Cerodontha">Cerodontha</tp:taxon-name-part> (<tp:taxon-name-part taxon-name-part-type="subgenus" reg="Poemyza">Poemyza</tp:taxon-name-part>) <tp:taxon-name-part taxon-name-part-type="species" reg="muscina">muscina</tp:taxon-name-part></tp:taxon-name><tp:taxon-authority>(Meigen, 1830)</tp:taxon-authority><xref ref-type="fig" rid="F16">Figs 16A–N</xref><xref ref-type="fig" rid="F17">, 17A–K</xref><tp:nomenclature-citation-list><tp:nomenclature-citation><tp:taxon-name>
                <tp:taxon-name-part taxon-name-part-type="genus" reg="Agromyza">Agromyza</tp:taxon-name-part> <tp:taxon-name-part taxon-name-part-type="species" reg="muscina">muscina</tp:taxon-name-part></tp:taxon-name><comment>Meigen, 1830: 177.</comment></tp:nomenclature-citation><tp:nomenclature-citation><tp:taxon-name>
                <tp:taxon-name-part taxon-name-part-type="genus" reg="Agromyza">Agromyza</tp:taxon-name-part> <tp:taxon-name-part taxon-name-part-type="species" reg="marginata">marginata</tp:taxon-name-part></tp:taxon-name><comment>Loew, 1869: 49. <xref ref-type="bibr" rid="B26">Frick 1957</xref>: 202.</comment></tp:nomenclature-citation><tp:nomenclature-citation><tp:taxon-name>
                <tp:taxon-name-part taxon-name-part-type="genus" reg="Dizygomyza">Dizygomyza</tp:taxon-name-part>
              </tp:taxon-name><comment>(<italic><tp:taxon-name><tp:taxon-name-part taxon-name-part-type="genus" reg="Poemyza">Poëmyza</tp:taxon-name-part></tp:taxon-name></italic>) <tp:taxon-name><tp:taxon-name-part taxon-name-part-type="genus" reg="Poemyza"/><tp:taxon-name-part taxon-name-part-type="species" reg="muscina">muscina</tp:taxon-name-part></tp:taxon-name>: <xref ref-type="bibr" rid="B31">Hendel 1931–1936</xref>: 44.</comment></tp:nomenclature-citation><tp:nomenclature-citation><tp:taxon-name>
                <tp:taxon-name-part taxon-name-part-type="genus" reg="Phytobia">Phytobia</tp:taxon-name-part>
              </tp:taxon-name><comment>(<italic><tp:taxon-name><tp:taxon-name-part taxon-name-part-type="genus" reg="Poemyza">Poëmyza</tp:taxon-name-part></tp:taxon-name></italic>) <tp:taxon-name><tp:taxon-name-part taxon-name-part-type="genus" reg="Poemyza"/><tp:taxon-name-part taxon-name-part-type="species" reg="muscina">muscina</tp:taxon-name-part></tp:taxon-name>: <xref ref-type="bibr" rid="B25">Frick 1952</xref>: 392, <xref ref-type="bibr" rid="B26">1957</xref>: 202.</comment></tp:nomenclature-citation><tp:nomenclature-citation><tp:taxon-name>
                <tp:taxon-name-part taxon-name-part-type="genus" reg="Cerodontha">Cerodontha</tp:taxon-name-part> (<tp:taxon-name-part taxon-name-part-type="subgenus" reg="Poemyza">Poemyza</tp:taxon-name-part>) <tp:taxon-name-part taxon-name-part-type="species" reg="muscina">muscina</tp:taxon-name-part></tp:taxon-name><comment>: <xref ref-type="bibr" rid="B43">Nowakowski 1967</xref>: 649, <xref ref-type="bibr" rid="B45">1973</xref>: 104; <xref ref-type="bibr" rid="B72">Spencer 1969</xref>: 132; <xref ref-type="bibr" rid="B65">Soós and Papp 1984</xref>: 289; <xref ref-type="bibr" rid="B78">Spencer and Steyskal 1986</xref>: 93; <xref ref-type="bibr" rid="B60">Scheffer et al. 2007</xref>: 771; <xref ref-type="bibr" rid="B29">Guglya 2021</xref>: 39; <xref ref-type="bibr" rid="B36">Lonsdale 2021</xref>: 296; <xref ref-type="bibr" rid="B17">Černý et al. 2022</xref>: 417.</comment></tp:nomenclature-citation><tp:nomenclature-citation><tp:taxon-name>
                <tp:taxon-name-part taxon-name-part-type="genus" reg="Cerodontha">Cerodontha</tp:taxon-name-part> <tp:taxon-name-part taxon-name-part-type="species" reg="muscina">muscina</tp:taxon-name-part></tp:taxon-name><comment>: <xref ref-type="bibr" rid="B10">Boucher and Wheeler 2001</xref>: 614.</comment></tp:nomenclature-citation></tp:nomenclature-citation-list></tp:nomenclature><tp:treatment-sec sec-type="material" id="SECID0EWFBI"><title>Specimens examined.</title><p>China, Inner Mongolia, Genhe City, Mangui Town, the northern primitive forest region of Greater Khingan Mountains: • 4♂♂ (IMAU), Wulonggan forestry center near impounding reservoir, unburned area, <tp:taxon-name><tp:taxon-name-part taxon-name-part-type="genus" reg="Pinus">Pinus</tp:taxon-name-part> <tp:taxon-name-part taxon-name-part-type="species" reg="sylvestris">sylvestris</tp:taxon-name-part> <tp:taxon-name-part taxon-name-part-type="infraspecific-rank">var.</tp:taxon-name-part> <tp:taxon-name-part taxon-name-part-type="variety" reg="mongholica">mongholica</tp:taxon-name-part></tp:taxon-name>, malaise trap 20 (one meter above the ground), <named-content xmlns:xlink="http://www.w3.org/1999/xlink" content-type="dwc:verbatimCoordinates" xlink:type="simple"><named-content content-type="geo-json" specific-use="{&#34;type&#34;:&#34;Point&#34;,&#34;coordinates&#34;:[120.917625,52.796661]}" id="NCID0EQGBI" xlink:type="simple">52°47'47.98"N, 120°55'03.45"E</named-content></named-content>, 816 m, 13.VII.2022, leg. Li Shi, Zhi-Wei Wang, Rui Ma; • 1♀ (IMAU), Changliangbeishan houdu, burned area in 2002, <tp:taxon-name><tp:taxon-name-part taxon-name-part-type="genus" reg="Pinus">Pinus</tp:taxon-name-part> <tp:taxon-name-part taxon-name-part-type="species" reg="sylvestris">sylvestris</tp:taxon-name-part> <tp:taxon-name-part taxon-name-part-type="infraspecific-rank">var.</tp:taxon-name-part> <tp:taxon-name-part taxon-name-part-type="variety" reg="mongholica">mongholica</tp:taxon-name-part></tp:taxon-name>, malaise trap 4 (one meter above the ground), <named-content xmlns:xlink="http://www.w3.org/1999/xlink" content-type="dwc:verbatimCoordinates" xlink:type="simple"><named-content content-type="geo-json" specific-use="{&#34;type&#34;:&#34;Point&#34;,&#34;coordinates&#34;:[120.911139,52.425344]}" id="NCID0EJHBI" xlink:type="simple">52°25'31.24"N, 120°54'40.10"E</named-content></named-content>, 1009 m, 28.VII.2022, leg. Rui Ma, Qin-Jianrong Liu; • 1♂ (IMAU), Aba River Third Branch Line, unburned area, <tp:taxon-name><tp:taxon-name-part taxon-name-part-type="genus" reg="Pinus">Pinus</tp:taxon-name-part> <tp:taxon-name-part taxon-name-part-type="species" reg="sylvestris">sylvestris</tp:taxon-name-part> <tp:taxon-name-part taxon-name-part-type="infraspecific-rank">var.</tp:taxon-name-part> <tp:taxon-name-part taxon-name-part-type="variety" reg="mongholica">mongholica</tp:taxon-name-part></tp:taxon-name>, malaise trap 33 (three meters above the ground), <named-content xmlns:xlink="http://www.w3.org/1999/xlink" content-type="dwc:verbatimCoordinates" xlink:type="simple"><named-content content-type="geo-json" specific-use="{&#34;type&#34;:&#34;Point&#34;,&#34;coordinates&#34;:[121.451944,52.366667]}" id="NCID0ECIBI" xlink:type="simple">52°22'00.00"N, 121°27'07.00"E</named-content></named-content>, 659 m, 28.VII.2022, leg. Rui Ma, Qin-Jianrong Liu; • 1♀ (IMAU), Changliangbeishan at 4268 meters, unburned area, <italic><tp:taxon-name><tp:taxon-name-part taxon-name-part-type="genus" reg="Larix">Larix</tp:taxon-name-part> <tp:taxon-name-part taxon-name-part-type="species" reg="gmelinii">gmelinii</tp:taxon-name-part></tp:taxon-name></italic>, malaise trap 7 (three meters above the ground), <named-content xmlns:xlink="http://www.w3.org/1999/xlink" content-type="dwc:verbatimCoordinates" xlink:type="simple"><named-content content-type="geo-json" specific-use="{&#34;type&#34;:&#34;Point&#34;,&#34;coordinates&#34;:[120.040222,52.487550]}" id="NCID0EVIBI" xlink:type="simple">52°29'15.18"N, 120°02'24.80"E</named-content></named-content>, 920 m, 09.VII.2022, leg. Rui Ma, Qin-Jianrong Liu; • 1♂1♀ (IMAU), Aba River Third Branch Line, unburned area, <italic><tp:taxon-name><tp:taxon-name-part taxon-name-part-type="genus" reg="Larix">Larix</tp:taxon-name-part> <tp:taxon-name-part taxon-name-part-type="species" reg="gmelinii">gmelinii</tp:taxon-name-part></tp:taxon-name></italic>, malaise trap 30 (one meter above the ground), <named-content xmlns:xlink="http://www.w3.org/1999/xlink" content-type="dwc:verbatimCoordinates" xlink:type="simple"><named-content content-type="geo-json" specific-use="{&#34;type&#34;:&#34;Point&#34;,&#34;coordinates&#34;:[121.380167,52.311111]}" id="NCID0EIJBI" xlink:type="simple">52°18'40.00"N, 121°22'48.60"E</named-content></named-content>, 629 m, 28.VII.2022, leg. Rui Ma, Qin-Jianrong Liu; • 1♂1♀ (IMAU), Aba River Third Branch Line, burned area in 2018, <italic><tp:taxon-name><tp:taxon-name-part taxon-name-part-type="genus" reg="Larix">Larix</tp:taxon-name-part> <tp:taxon-name-part taxon-name-part-type="species" reg="gmelinii">gmelinii</tp:taxon-name-part></tp:taxon-name></italic>, malaise trap 32, <named-content xmlns:xlink="http://www.w3.org/1999/xlink" content-type="dwc:verbatimCoordinates" xlink:type="simple"><named-content content-type="geo-json" specific-use="{&#34;type&#34;:&#34;Point&#34;,&#34;coordinates&#34;:[121.427333,52.332694]}" id="NCID0E2JBI" xlink:type="simple">52°19'57.70"N,121°25'38.40"E</named-content></named-content>, 651 m, 28.VII.2022, leg. Rui Ma, Qin-Jianrong Liu; • 1♂ (IMAU), Aba River Third Branch Line, burned area in 2018, <tp:taxon-name><tp:taxon-name-part taxon-name-part-type="genus" reg="Pinus">Pinus</tp:taxon-name-part> <tp:taxon-name-part taxon-name-part-type="species" reg="sylvestris">sylvestris</tp:taxon-name-part> <tp:taxon-name-part taxon-name-part-type="infraspecific-rank">var.</tp:taxon-name-part> <tp:taxon-name-part taxon-name-part-type="variety" reg="mongholica">mongholica</tp:taxon-name-part></tp:taxon-name>, malaise trap 35 (three meters above the ground), <named-content xmlns:xlink="http://www.w3.org/1999/xlink" content-type="dwc:verbatimCoordinates" xlink:type="simple"><named-content content-type="geo-json" specific-use="{&#34;type&#34;:&#34;Point&#34;,&#34;coordinates&#34;:[121.451472,52.351944]}" id="NCID0EUKBI" xlink:type="simple">52°21'07.00"N, 121°27'05.30"E</named-content></named-content>, 643.3 m, 14.VII.2022, leg. Li Shi, Zhi-Wei Wang, Rui Ma. DNA sequence number <ext-link xmlns:xlink="http://www.w3.org/1999/xlink" ext-link-type="gen" xlink:href="PX102344" xlink:type="simple">PX102344</ext-link> from GenBank.</p></tp:treatment-sec><tp:treatment-sec sec-type="diagnosis" id="SECID0E5KBI"><title>Diagnosis.</title><p>Male (Fig. <xref ref-type="fig" rid="F16">16A–N</xref>). Body length 1.7–2.0 mm; wing length 1.7–2.1 mm. Female (Fig. <xref ref-type="fig" rid="F17">17A–K</xref>). Body length 1.9–2.1 mm; wing length 1.8–2.1 mm (<xref ref-type="bibr" rid="B36">Lonsdale 2021</xref>: male wing length 1.7–2.5 mm, female wing length 1.4–2.3 mm). Frons mostly yellow with black transverse line at middle. Fronto-orbital plate yellow, ~1/2 width of frons, and orbital setae surrounded by a brown circle (Fig. <xref ref-type="fig" rid="F16">16C</xref>). Two <italic><abbrev xmlns:xlink="http://www.w3.org/1999/xlink" xlink:title="inferior fronto-orbital seta" id="ABBRID0EVLBI" xlink:type="simple">ori</abbrev></italic> inclinate and two <italic><abbrev xmlns:xlink="http://www.w3.org/1999/xlink" xlink:title="superior fronto-orbital seta" id="ABBRID0E1LBI" xlink:type="simple">ors</abbrev></italic> reclinate. Lunule dark brown, higher than wide. Mesonotum with 0-1+3 <italic><abbrev xmlns:xlink="http://www.w3.org/1999/xlink" xlink:title="dorsocentral seta" id="ABBRID0E6LBI" xlink:type="simple">dc</abbrev></italic>, anteriormost postsutural <italic><abbrev xmlns:xlink="http://www.w3.org/1999/xlink" xlink:title="dorsocentral seta" id="ABBRID0EEMBI" xlink:type="simple">dc</abbrev></italic> close to suture; <italic><abbrev xmlns:xlink="http://www.w3.org/1999/xlink" xlink:title="acrostichal setulae" id="ABBRID0EJMBI" xlink:type="simple">acr</abbrev></italic> in six rows (Fig. <xref ref-type="fig" rid="F16">16E</xref>). Legs dark brown, all femora yellow at distal 1/3–1/2. Wing with ultimate and penultimate sections of M<sub>4</sub> in proportion of 1.1:1. Male genitalia (Fig. <xref ref-type="fig" rid="F16">16G–N</xref>): distiphallus (Fig. <xref ref-type="fig" rid="F16">16H, K</xref>) with tubules short, mightily contorted to right, relatively dilated at apex. Female terminalia (Fig. <xref ref-type="fig" rid="F17">17G–K</xref>): spermathecae (Fig. <xref ref-type="fig" rid="F17">17I</xref>) with semicircular and rough-surfaced on apical half, and subconical and slightly curved on basal half.</p><fig id="F16" position="float" orientation="portrait"><object-id xmlns:xlink="http://www.w3.org/1999/xlink" content-type="doi" xlink:type="simple">10.3897/zookeys.1266.177044.figure16</object-id><object-id xmlns:xlink="http://www.w3.org/1999/xlink" content-type="arpha" xlink:type="simple">288A3C3D-3C8C-57BB-9A4F-1664AC975F91</object-id><label>Figure 16.</label><caption><p><tp:taxon-name><tp:taxon-name-part taxon-name-part-type="genus" reg="Cerodontha">Cerodontha</tp:taxon-name-part> (<tp:taxon-name-part taxon-name-part-type="subgenus" reg="Poemyza">Poemyza</tp:taxon-name-part>) <tp:taxon-name-part taxon-name-part-type="species" reg="muscina">muscina</tp:taxon-name-part></tp:taxon-name> (Meigen, 1830). Male. <bold>A.</bold> Habitus, lateral view; <bold>B, C.</bold> Head, lateral and dorsal view; <bold>D.</bold> Abdomen, dorsal view; <bold>E, F.</bold> Thorax, dorsal and lateral view; <bold>G.</bold> Genitalia, lateral view; <bold>H, K.</bold> Phallic complex, lateral and ventral view; <bold>I, G.</bold> Ejaculatory apodeme, lateral and ventral view; <bold>L, M.</bold> Epandrial complex, anterior and lateral view. <bold>N.</bold> Hypandrium, ventral view. Scale bars: 0.5 mm (<bold>A–F</bold>); 0.1 mm (<bold>G–N</bold>).</p></caption><graphic xmlns:xlink="http://www.w3.org/1999/xlink" xlink:href="zookeys-1266-055_article-177044__-g016.jpg" position="float" orientation="portrait" xlink:type="simple" id="oo_1505831.jpg"><uri content-type="original_file" xlink:type="simple">https://binary.pensoft.net/fig/1505831</uri></graphic></fig><fig id="F17" position="float" orientation="portrait"><object-id xmlns:xlink="http://www.w3.org/1999/xlink" content-type="doi" xlink:type="simple">10.3897/zookeys.1266.177044.figure17</object-id><object-id xmlns:xlink="http://www.w3.org/1999/xlink" content-type="arpha" xlink:type="simple">B66DFDAE-9BEC-56A4-81AF-A9113473164A</object-id><label>Figure 17.</label><caption><p><tp:taxon-name><tp:taxon-name-part taxon-name-part-type="genus" reg="Cerodontha">Cerodontha</tp:taxon-name-part> (<tp:taxon-name-part taxon-name-part-type="subgenus" reg="Poemyza">Poemyza</tp:taxon-name-part>) <tp:taxon-name-part taxon-name-part-type="species" reg="muscina">muscina</tp:taxon-name-part></tp:taxon-name> (Meigen, 1830). Female. <bold>A.</bold> Habitus, lateral view; <bold>B, C.</bold> Head, anterior and lateral view; <bold>D, E.</bold> Thorax, lateral and dorsal view; <bold>F.</bold> Abdomen, dorsal view; <bold>G, H.</bold> Spermathecae, ventral receptacle and oviscape, lateral and ventral view; I spermathecae; <bold>J.</bold> Proctiger, lateral and ventral view; <bold>K.</bold> Ventral receptacle, ventral view. Scale bars: 0.5 mm (<bold>A–H</bold>); 0.1 mm (<bold>I–K</bold>).</p></caption><graphic xmlns:xlink="http://www.w3.org/1999/xlink" xlink:href="zookeys-1266-055_article-177044__-g017.jpg" position="float" orientation="portrait" xlink:type="simple" id="oo_1505832.jpg"><uri content-type="original_file" xlink:type="simple">https://binary.pensoft.net/fig/1505832</uri></graphic></fig></tp:treatment-sec><tp:treatment-sec sec-type="distribution" id="SECID0EBQBI"><title>Distribution.</title><p>Palaearctic: Andorra, Austria (<xref ref-type="bibr" rid="B65">Soós and Papp 1984</xref>), Belarus, Belgium, Bulgaria (<xref ref-type="bibr" rid="B17">Černý et al. 2022</xref>), China (Inner Mongolia)<sup>#</sup>, Czech Republic, Denmark, Estonia, Finland, France (<xref ref-type="bibr" rid="B65">Soós and Papp 1984</xref>), Germany, Greece, Hungary, Italy, Kyrgyzstan, Latvia, Lithuania, Netherlands, Norway, Poland, Portugal (<xref ref-type="bibr" rid="B16">Černý et al. 2018</xref>), Russia, Slovakia, South Korea, Spain, Sweden, Switzerland, The United Kingdom, Turkey (<xref ref-type="bibr" rid="B21">Dursun et al. 2015</xref>), Ukraine (<xref ref-type="bibr" rid="B29">Guglya 2021</xref>), The Former Yugoslavia (<xref ref-type="bibr" rid="B65">Soós and Papp 1984</xref>); Nearctic: Canada, USA (<xref ref-type="bibr" rid="B36">Lonsdale 2021</xref>); Afrotropical: Madagascar (<ext-link xmlns:xlink="http://www.w3.org/1999/xlink" xlink:href="https://www.gbif.org/species/1552471" ext-link-type="uri" xlink:type="simple">https://www.gbif.org/species/1552471</ext-link>).</p></tp:treatment-sec><tp:treatment-sec sec-type="remarks" id="SECID0EORBI"><title>Remarks.</title><p>For more information about this species, refer to <xref ref-type="bibr" rid="B36">Lonsdale (2021)</xref> and <xref ref-type="bibr" rid="B29">Guglya (2021)</xref>.</p><sec sec-type="﻿Key to the known species of the genus Cerodontha in China" id="SECID0E3RBI"><title>﻿Key to the known species of the genus <italic><tp:taxon-name><tp:taxon-name-part taxon-name-part-type="genus" reg="Cerodontha">Cerodontha</tp:taxon-name-part></tp:taxon-name></italic> in China</title><p>(Referenced from <xref ref-type="bibr" rid="B76">Spencer 1987</xref>; <xref ref-type="bibr" rid="B7">Boucher 2010</xref>; <xref ref-type="bibr" rid="B37">Lonsdale and von Tschirnhaus 2021</xref>).</p><table-wrap content-type="key" position="anchor" orientation="portrait"><table id="TID0ETMAG" rules="all"><tbody><tr><td rowspan="1" colspan="1">1</td><td rowspan="1" colspan="1">First flagellomere with short spine or projection at anterodistal corner (Fig. <xref ref-type="fig" rid="F2">2C</xref>); scutellum only with apical scutellar setae (Fig. <xref ref-type="fig" rid="F2">2E</xref>) (subgenus <tp:taxon-name><tp:taxon-name-part taxon-name-part-type="genus" reg="Cerodontha"/><tp:taxon-name-part taxon-name-part-type="subgenus" reg="Cerodontha">Cerodontha</tp:taxon-name-part></tp:taxon-name>)</td><td rowspan="1" colspan="1">
                        <bold>2</bold>
                      </td></tr><tr><td rowspan="1" colspan="1">–</td><td rowspan="1" colspan="1">First flagellomere normal, sometimes enlarged in male (Fig. <xref ref-type="fig" rid="F6">6B</xref>); scutellum with both lateral and apical scutellar setae</td><td rowspan="1" colspan="1">
                        <bold>6</bold>
                      </td></tr><tr><td rowspan="1" colspan="1">2</td><td rowspan="1" colspan="1">Frons with 1 <italic><abbrev xmlns:xlink="http://www.w3.org/1999/xlink" xlink:title="inferior fronto-orbital seta" id="ABBRID0EYUBI" xlink:type="simple">ori</abbrev></italic> and 2 <italic><abbrev xmlns:xlink="http://www.w3.org/1999/xlink" xlink:title="superior fronto-orbital seta" id="ABBRID0E4UBI" xlink:type="simple">ors</abbrev></italic></td><td rowspan="1" colspan="1">
                        <bold>3</bold>
                      </td></tr><tr><td rowspan="1" colspan="1">–</td><td rowspan="1" colspan="1">Frons with 3–4 <italic><abbrev xmlns:xlink="http://www.w3.org/1999/xlink" xlink:title="inferior fronto-orbital seta" id="ABBRID0EPVBI" xlink:type="simple">ori</abbrev></italic> and 2<italic><abbrev xmlns:xlink="http://www.w3.org/1999/xlink" xlink:title="superior fronto-orbital seta" id="ABBRID0EUVBI" xlink:type="simple">ors</abbrev></italic></td><td rowspan="1" colspan="1">
                        <bold>4</bold>
                      </td></tr><tr><td rowspan="1" colspan="1">3</td><td rowspan="1" colspan="1">Mesonotum shining black, <italic><abbrev xmlns:xlink="http://www.w3.org/1999/xlink" xlink:title="acrostichal setulae" id="ABBRID0EGWBI" xlink:type="simple">acr</abbrev></italic> in 2 rows (Fig. <xref ref-type="fig" rid="F4">4D</xref>); a slight fracture separated distiphallus from mesophallus, and distiphallus with white subapical circle and tiny brown protrusion pointed apically in lateral view (Fig. <xref ref-type="fig" rid="F4">4G</xref>)</td><td rowspan="1" colspan="1">
                        <bold>
                          <italic>
                            <tp:taxon-name><tp:taxon-name-part taxon-name-part-type="genus" reg="Cerodontha">C.</tp:taxon-name-part> (<tp:taxon-name-part taxon-name-part-type="subgenus" reg="Cerodontha">C.</tp:taxon-name-part>) <tp:taxon-name-part taxon-name-part-type="species" reg="fulvipes">fulvipes</tp:taxon-name-part></tp:taxon-name>
                          </italic>
                        </bold>
                      </td></tr><tr><td rowspan="1" colspan="1">–</td><td rowspan="1" colspan="1">Mesonotum matt grayish-black or yellow centrally and adjoining scutellum, <italic><abbrev xmlns:xlink="http://www.w3.org/1999/xlink" xlink:title="acrostichal setulae" id="ABBRID0EPXBI" xlink:type="simple">acr</abbrev></italic> absent; distiphallus confluent with mesophallus, and distiphallus big trumpet-shaped in lateral view (<xref ref-type="bibr" rid="B74">Spencer 1976</xref>: fig. 319)</td><td rowspan="1" colspan="1">
                        <bold>
                          <italic>
                            <tp:taxon-name><tp:taxon-name-part taxon-name-part-type="genus" reg="Cerodontha">C.</tp:taxon-name-part> (<tp:taxon-name-part taxon-name-part-type="subgenus" reg="Cerodontha">C.</tp:taxon-name-part>) <tp:taxon-name-part taxon-name-part-type="species" reg="denticornis">denticornis</tp:taxon-name-part></tp:taxon-name>
                          </italic>
                        </bold>
                      </td></tr><tr><td rowspan="1" colspan="1">4</td><td rowspan="1" colspan="1">Scutellum yellow in the middle (Fig. <xref ref-type="fig" rid="F2">2E</xref>); distiphallus gourd-shaped with enlarged apex and complete ventral opening (Fig. <xref ref-type="fig" rid="F2">2H, L</xref>)</td><td rowspan="1" colspan="1">
                        <bold>
                          <italic>
                            <tp:taxon-name><tp:taxon-name-part taxon-name-part-type="genus" reg="Cerodontha">C.</tp:taxon-name-part> (<tp:taxon-name-part taxon-name-part-type="subgenus" reg="Cerodontha">C.</tp:taxon-name-part>) <tp:taxon-name-part taxon-name-part-type="species" reg="flavicornis">flavicornis</tp:taxon-name-part></tp:taxon-name>
                          </italic>
                        </bold>
                      </td></tr><tr><td rowspan="1" colspan="1">–</td><td rowspan="1" colspan="1">Scutellum entirely black; distiphallus not as above</td><td rowspan="1" colspan="1">
                        <bold>5</bold>
                      </td></tr><tr><td rowspan="1" colspan="1">5</td><td rowspan="1" colspan="1">Mesonotum with <italic><abbrev xmlns:xlink="http://www.w3.org/1999/xlink" xlink:title="acrostichal setulae" id="ABBRID0EF1BI" xlink:type="simple">acr</abbrev></italic> in irregularly in 4 or 5 rows; wing with ultimate section of M<sub>4</sub> equal to penultimate section; <italic><abbrev xmlns:xlink="http://www.w3.org/1999/xlink" xlink:title="crossvein radial-medial" id="ABBRID0EM1BI" xlink:type="simple">r-m</abbrev></italic> before middle of discal cell; distiphallus half length of mesophallus (<xref ref-type="bibr" rid="B74">Spencer 1976</xref>: fig. 315)</td><td rowspan="1" colspan="1">
                        <bold>
                          <italic>
                            <tp:taxon-name><tp:taxon-name-part taxon-name-part-type="genus" reg="Cerodontha">C.</tp:taxon-name-part> (<tp:taxon-name-part taxon-name-part-type="subgenus" reg="Cerodontha">C.</tp:taxon-name-part>) <tp:taxon-name-part taxon-name-part-type="species" reg="hennigi">hennigi</tp:taxon-name-part></tp:taxon-name>
                          </italic>
                        </bold>
                      </td></tr><tr><td rowspan="1" colspan="1">–</td><td rowspan="1" colspan="1">Mesonotum with <italic><abbrev xmlns:xlink="http://www.w3.org/1999/xlink" xlink:title="acrostichal setulae" id="ABBRID0ER2BI" xlink:type="simple">acr</abbrev></italic> in 8 rows; wing with ultimate section of M<sub>4</sub> slightly longer than penultimate section; <italic><abbrev xmlns:xlink="http://www.w3.org/1999/xlink" xlink:title="crossvein radial-medial" id="ABBRID0EY2BI" xlink:type="simple">r-m</abbrev></italic> at middle of discal cell; distiphallus &gt; 2 × as long as mesophallus (<xref ref-type="bibr" rid="B55">Sasakawa 1996</xref>: fig. 24A, B)</td><td rowspan="1" colspan="1">
                        <bold>
                          <italic>
                            <tp:taxon-name><tp:taxon-name-part taxon-name-part-type="genus" reg="Cerodontha">C.</tp:taxon-name-part> (<tp:taxon-name-part taxon-name-part-type="subgenus" reg="Cerodontha">C.</tp:taxon-name-part>) <tp:taxon-name-part taxon-name-part-type="species" reg="fujianensis">fujianensis</tp:taxon-name-part></tp:taxon-name>
                          </italic>
                        </bold>
                      </td></tr><tr><td rowspan="1" colspan="1">6</td><td rowspan="1" colspan="1">Lunule distinctly higher than wide (<xref ref-type="bibr" rid="B7">Boucher 2010</xref>: figs 6a, b, 7)</td><td rowspan="1" colspan="1">
                        <bold>7</bold>
                      </td></tr><tr><td rowspan="1" colspan="1">–</td><td rowspan="1" colspan="1">Lunule distinctly wider than high (<xref ref-type="bibr" rid="B7">Boucher 2010</xref>: fig. 5)</td><td rowspan="1" colspan="1">
                        <bold>8</bold>
                      </td></tr><tr><td rowspan="1" colspan="1">7</td><td rowspan="1" colspan="1">Lunule broad, slightly higher than wide, gradually tapering to a point dorsally, or becoming narrow from the middle to dorsal half and blunt on top (<xref ref-type="bibr" rid="B7">Boucher 2010</xref>: fig. 7); mesoscutum with a pair of prescutellar setae; surstylus and sometimes lower margin of epandrium with strong setae or spines (subgenus <tp:taxon-name><tp:taxon-name-part taxon-name-part-type="genus" reg="Cerodontha"/><tp:taxon-name-part taxon-name-part-type="subgenus" reg="Butomomyza">Butomomyza</tp:taxon-name-part></tp:taxon-name>)</td><td rowspan="1" colspan="1">
                        <bold>9</bold>
                      </td></tr><tr><td rowspan="1" colspan="1">–</td><td rowspan="1" colspan="1">Lunule narrow, higher than wide, sometimes sunken beneath prominent orbital plates (<xref ref-type="bibr" rid="B7">Boucher 2010</xref>: fig. 6a, b); mesoscutum without a pair of prescutellar setae; surstylus usually without strong setae or spines (sometimes with bulges or fine setulae) (subgenus <tp:taxon-name><tp:taxon-name-part taxon-name-part-type="genus" reg="Cerodontha"/><tp:taxon-name-part taxon-name-part-type="subgenus" reg="Poemyza">Poemyza</tp:taxon-name-part></tp:taxon-name>)</td><td rowspan="1" colspan="1">
                        <bold>10</bold>
                      </td></tr><tr><td rowspan="1" colspan="1">8</td><td rowspan="1" colspan="1">Head usually with frons, lunule, face, or gena bright yellow; ocellar triangle extended anteriorly beyond level of <italic><abbrev xmlns:xlink="http://www.w3.org/1999/xlink" xlink:title="superior fronto-orbital seta" id="ABBRID0EX6BI" xlink:type="simple">ors</abbrev></italic>; first flagellomere not enlarged in males (subgenus <tp:taxon-name><tp:taxon-name-part taxon-name-part-type="genus" reg="Cerodontha"/><tp:taxon-name-part taxon-name-part-type="subgenus" reg="Icteromyza">Icteromyza</tp:taxon-name-part></tp:taxon-name>)</td><td rowspan="1" colspan="1">
                        <bold>18</bold>
                      </td></tr><tr><td rowspan="1" colspan="1">–</td><td rowspan="1" colspan="1">Head usually mostly brown or partially yellowish-brown (usually not bright yellow); ocellar triangle shorter, not extended beyond level of <italic><abbrev xmlns:xlink="http://www.w3.org/1999/xlink" xlink:title="superior fronto-orbital seta" id="ABBRID0ETACI" xlink:type="simple">ors</abbrev></italic>; first flagellomere often enlarged in males (subgenus <tp:taxon-name><tp:taxon-name-part taxon-name-part-type="genus" reg="Cerodontha"/><tp:taxon-name-part taxon-name-part-type="subgenus" reg="Dizygomyza">Dizygomyza</tp:taxon-name-part></tp:taxon-name>)</td><td rowspan="1" colspan="1">
                        <bold>24</bold>
                      </td></tr><tr><td rowspan="1" colspan="1">9</td><td rowspan="1" colspan="1">Legs black, only with fore knees yellow, middle knees narrowly yellowish and all tarsi yellowish brown; distiphallus with distal two thirds of distiphallus bifid (<xref ref-type="bibr" rid="B51">Sasakawa 1963a</xref>: fig. 12)</td><td rowspan="1" colspan="1">
                        <bold>
                          <italic>
                            <tp:taxon-name><tp:taxon-name-part taxon-name-part-type="genus" reg="Cerodontha">C.</tp:taxon-name-part> (<tp:taxon-name-part taxon-name-part-type="subgenus" reg="Butomomyza">B.</tp:taxon-name-part>) <tp:taxon-name-part taxon-name-part-type="genus" reg="Cerodontha"/><tp:taxon-name-part taxon-name-part-type="species" reg="cornigera">cornigera</tp:taxon-name-part></tp:taxon-name>
                          </italic>
                        </bold>
                      </td></tr><tr><td rowspan="1" colspan="1">–</td><td rowspan="1" colspan="1">Legs brownish black, all knees yellowish brown; distiphallus not bifid (<xref ref-type="bibr" rid="B18">Chen and Wang 2003</xref>: fig. 4)</td><td rowspan="1" colspan="1">
                        <bold>
                          <italic>
                            <tp:taxon-name><tp:taxon-name-part taxon-name-part-type="genus" reg="Cerodontha">C.</tp:taxon-name-part> (<tp:taxon-name-part taxon-name-part-type="subgenus" reg="Butomomyza">B.</tp:taxon-name-part>) <tp:taxon-name-part taxon-name-part-type="species" reg="fujianica">fujianica</tp:taxon-name-part></tp:taxon-name>
                          </italic>
                        </bold>
                      </td></tr><tr><td rowspan="1" colspan="1">10</td><td rowspan="1" colspan="1">Frons uniformly brown to black</td><td rowspan="1" colspan="1">
                        <bold>11</bold>
                      </td></tr><tr><td rowspan="1" colspan="1">–</td><td rowspan="1" colspan="1">Frons or fronto-orbital plate at least partially yellow</td><td rowspan="1" colspan="1">
                        <bold>14</bold>
                      </td></tr><tr><td rowspan="1" colspan="1">11</td><td rowspan="1" colspan="1">Mesonotum without presutural dorsocentral seta</td><td rowspan="1" colspan="1">
                        <bold>12</bold>
                      </td></tr><tr><td rowspan="1" colspan="1">–</td><td rowspan="1" colspan="1">Mesonotum with a presutural dorsocentral seta</td><td rowspan="1" colspan="1">
                        <bold>13</bold>
                      </td></tr><tr><td rowspan="1" colspan="1">12</td><td rowspan="1" colspan="1">Abdominal tergite 6 with 2 large yellowish lateral spots in dorsal view (<xref ref-type="bibr" rid="B88">Zlobin 1993a</xref>: fig. 71); distiphallus with a pair of short tubules fused at the middle, below the base with a pair of sclerotized plates (<xref ref-type="bibr" rid="B88">Zlobin 1993a</xref>: fig. 70)</td><td rowspan="1" colspan="1">
                        <bold>
                          <italic>
                            <tp:taxon-name><tp:taxon-name-part taxon-name-part-type="genus" reg="Cerodontha">C.</tp:taxon-name-part> (<tp:taxon-name-part taxon-name-part-type="subgenus" reg="Poemyza">P.</tp:taxon-name-part>) <tp:taxon-name-part taxon-name-part-type="species" reg="oryziphila">oryziphila</tp:taxon-name-part></tp:taxon-name>
                          </italic>
                        </bold>
                      </td></tr><tr><td rowspan="1" colspan="1">–</td><td rowspan="1" colspan="1">Abdominal tergite 6 brownish yellow on posterior margin, but no lateral spots in dorsal view; distiphallus dilated without tubules (<xref ref-type="bibr" rid="B50">Sasakawa 1961</xref>: fig. 49)</td><td rowspan="1" colspan="1">
                        <bold>
                          <italic>
                            <tp:taxon-name><tp:taxon-name-part taxon-name-part-type="genus" reg="Cerodontha">C.</tp:taxon-name-part> (<tp:taxon-name-part taxon-name-part-type="subgenus" reg="Poemyza">P.</tp:taxon-name-part>) <tp:taxon-name-part taxon-name-part-type="species" reg="bisetiorbita">bisetiorbita</tp:taxon-name-part></tp:taxon-name>
                          </italic>
                        </bold>
                      </td></tr><tr><td rowspan="1" colspan="1">13</td><td rowspan="1" colspan="1">Legs black, only with fore knees yellow; distiphallus with tubules trumpet-shaped at apex. (<xref ref-type="bibr" rid="B74">Spencer 1976</xref>: fig. 343)</td><td rowspan="1" colspan="1">
                        <bold>
                          <italic>
                            <tp:taxon-name><tp:taxon-name-part taxon-name-part-type="genus" reg="Cerodontha">C.</tp:taxon-name-part> (<tp:taxon-name-part taxon-name-part-type="subgenus" reg="Poemyza">P.</tp:taxon-name-part>) <tp:taxon-name-part taxon-name-part-type="species" reg="incisa">incisa</tp:taxon-name-part></tp:taxon-name>
                          </italic>
                        </bold>
                      </td></tr><tr><td rowspan="1" colspan="1">–</td><td rowspan="1" colspan="1">Legs black, but all femora at distal 1/6 and all knees yellow; distiphallus with tubules dilated slightly at distal 1/3 (Fig. <xref ref-type="fig" rid="F14">14I, M</xref>)</td><td rowspan="1" colspan="1">
                        <bold>
                          <italic>
                            <tp:taxon-name><tp:taxon-name-part taxon-name-part-type="genus" reg="Cerodontha">C.</tp:taxon-name-part> (<tp:taxon-name-part taxon-name-part-type="subgenus" reg="Poemyza">P.</tp:taxon-name-part>) <tp:taxon-name-part taxon-name-part-type="species" reg="beigerae">beigerae</tp:taxon-name-part></tp:taxon-name>
                          </italic>
                        </bold>
                      </td></tr><tr><td rowspan="1" colspan="1">14</td><td rowspan="1" colspan="1">Notopleuron yellow (Fig. <xref ref-type="fig" rid="F2">2D</xref>)</td><td rowspan="1" colspan="1">
                        <bold>15</bold>
                      </td></tr><tr><td rowspan="1" colspan="1">–</td><td rowspan="1" colspan="1">Notopleuron brown (Fig. <xref ref-type="fig" rid="F16">16F</xref>)</td><td rowspan="1" colspan="1">
                        <bold>16</bold>
                      </td></tr><tr><td rowspan="1" colspan="1">15</td><td rowspan="1" colspan="1">Fronto-orbital plate shining black below anterior <italic><abbrev xmlns:xlink="http://www.w3.org/1999/xlink" xlink:title="superior fronto-orbital seta" id="ABBRID0ELKCI" xlink:type="simple">ors</abbrev></italic>; epandrium with a dorsal process in lateral view (<xref ref-type="bibr" rid="B74">Spencer 1976</xref>: fig. 338)</td><td rowspan="1" colspan="1">
                        <bold>
                          <italic>
                            <tp:taxon-name><tp:taxon-name-part taxon-name-part-type="genus" reg="Cerodontha">C.</tp:taxon-name-part> (<tp:taxon-name-part taxon-name-part-type="subgenus" reg="Poemyza">P.</tp:taxon-name-part>) <tp:taxon-name-part taxon-name-part-type="species" reg="lateralis">lateralis</tp:taxon-name-part></tp:taxon-name>
                          </italic>
                        </bold>
                      </td></tr><tr><td rowspan="1" colspan="1">–</td><td rowspan="1" colspan="1">Fronto-orbital plate mostly yellow; epandrium without dorsal process (<xref ref-type="bibr" rid="B74">Spencer 1976</xref>: fig. 341)</td><td rowspan="1" colspan="1">
                        <bold>
                          <italic>
                            <tp:taxon-name><tp:taxon-name-part taxon-name-part-type="genus" reg="Cerodontha">C.</tp:taxon-name-part> (<tp:taxon-name-part taxon-name-part-type="subgenus" reg="Poemyza">P.</tp:taxon-name-part>) <tp:taxon-name-part taxon-name-part-type="species" reg="superciliosa">superciliosa</tp:taxon-name-part></tp:taxon-name>
                          </italic>
                        </bold>
                      </td></tr><tr><td rowspan="1" colspan="1">16</td><td rowspan="1" colspan="1">Wing with <italic><abbrev xmlns:xlink="http://www.w3.org/1999/xlink" xlink:title="crossvein radial-medial" id="ABBRID0EQMCI" xlink:type="simple">r-m</abbrev></italic> at middle of discal cell; distiphallus with distal tubules rotated to right (<xref ref-type="bibr" rid="B74">Spencer 1976</xref>: fig. 335)</td><td rowspan="1" colspan="1">
                        <bold>
                          <italic>
                            <tp:taxon-name><tp:taxon-name-part taxon-name-part-type="genus" reg="Cerodontha">C.</tp:taxon-name-part> (<tp:taxon-name-part taxon-name-part-type="subgenus" reg="Poemyza">P.</tp:taxon-name-part>) <tp:taxon-name-part taxon-name-part-type="species" reg="muscina">muscina</tp:taxon-name-part></tp:taxon-name>
                          </italic>
                        </bold>
                      </td></tr><tr><td rowspan="1" colspan="1">–</td><td rowspan="1" colspan="1">Wing with <italic><abbrev xmlns:xlink="http://www.w3.org/1999/xlink" xlink:title="crossvein radial-medial" id="ABBRID0EVNCI" xlink:type="simple">r-m</abbrev></italic> distinctly before middle of distal cell; distiphallus not as above</td><td rowspan="1" colspan="1">
                        <bold>17</bold>
                      </td></tr><tr><td rowspan="1" colspan="1">17</td><td rowspan="1" colspan="1">Calypter yellowish, margin and fringe brown; gena very narrow, ~1/11 height of eye; femora black, all knees distinctly yellow; distiphallus with dense ventral setulae and bifurcated at apex in lateral view (<xref ref-type="bibr" rid="B53">Sasakawa 1972</xref>: fig. 20)</td><td rowspan="1" colspan="1">
                        <bold>
                          <italic>
                            <tp:taxon-name><tp:taxon-name-part taxon-name-part-type="genus" reg="Cerodontha">C.</tp:taxon-name-part> (<tp:taxon-name-part taxon-name-part-type="subgenus" reg="Poemyza">P.</tp:taxon-name-part>) <tp:taxon-name-part taxon-name-part-type="species" reg="hirta">hirta</tp:taxon-name-part></tp:taxon-name>
                          </italic>
                        </bold>
                      </td></tr><tr><td rowspan="1" colspan="1">–</td><td rowspan="1" colspan="1">Calypter, margin and fringe yellowish white; gena ~1/5 height of eye; femora black but yellow at least at distal 1/3; distiphallus fused to mesophallus, and distiphallus without ventral setulae (<xref ref-type="bibr" rid="B77">Spencer 1990</xref>: fig. 1392)</td><td rowspan="1" colspan="1">
                        <bold>
                          <italic>
                            <tp:taxon-name><tp:taxon-name-part taxon-name-part-type="genus" reg="Cerodontha">C.</tp:taxon-name-part> (<tp:taxon-name-part taxon-name-part-type="subgenus" reg="Poemyza">P.</tp:taxon-name-part>) <tp:taxon-name-part taxon-name-part-type="species" reg="setariae">setariae</tp:taxon-name-part></tp:taxon-name>
                          </italic>
                        </bold>
                      </td></tr><tr><td rowspan="1" colspan="1">18</td><td rowspan="1" colspan="1">Femora entirely yellow</td><td rowspan="1" colspan="1">
                        <bold>
                          <italic>
                            <tp:taxon-name><tp:taxon-name-part taxon-name-part-type="genus" reg="Cerodontha">C.</tp:taxon-name-part> (<tp:taxon-name-part taxon-name-part-type="subgenus" reg="Icteromyza">I.</tp:taxon-name-part>) <tp:taxon-name-part taxon-name-part-type="species" reg="piliseta">piliseta</tp:taxon-name-part></tp:taxon-name>
                          </italic>
                        </bold>
                      </td></tr><tr><td rowspan="1" colspan="1">–</td><td rowspan="1" colspan="1">Femora mostly black and yellow distally</td><td rowspan="1" colspan="1">
                        <bold>19</bold>
                      </td></tr><tr><td rowspan="1" colspan="1">19</td><td rowspan="1" colspan="1">Wing with ultimate section of vein M<sub>4</sub> shorter than penultimate section</td><td rowspan="1" colspan="1">
                        <bold>
                          <italic>
                            <tp:taxon-name><tp:taxon-name-part taxon-name-part-type="genus" reg="Cerodontha">C.</tp:taxon-name-part> (<tp:taxon-name-part taxon-name-part-type="subgenus" reg="Icteromyza">I.</tp:taxon-name-part>) <tp:taxon-name-part taxon-name-part-type="species" reg="nigricoxa">nigricoxa</tp:taxon-name-part></tp:taxon-name>
                          </italic>
                        </bold>
                      </td></tr><tr><td rowspan="1" colspan="1">–</td><td rowspan="1" colspan="1">Wing with ultimate section of vein M<sub>4</sub> equal to or longer than penultimate section</td><td rowspan="1" colspan="1">
                        <bold>20</bold>
                      </td></tr><tr><td rowspan="1" colspan="1">20</td><td rowspan="1" colspan="1">Antenna and palpus black; sum of the lengths of mesophallus and distiphallus ~6 × as long as the basiphallus (<xref ref-type="bibr" rid="B58">Sasakawa 2008</xref>: fig. 1)</td><td rowspan="1" colspan="1">
                        <bold>
                          <italic>
                            <tp:taxon-name><tp:taxon-name-part taxon-name-part-type="genus" reg="Cerodontha">C.</tp:taxon-name-part> (<tp:taxon-name-part taxon-name-part-type="subgenus" reg="Icteromyza">I.</tp:taxon-name-part>) <tp:taxon-name-part taxon-name-part-type="species" reg="alishana">alishana</tp:taxon-name-part></tp:taxon-name>
                          </italic>
                        </bold>
                      </td></tr><tr><td rowspan="1" colspan="1">–</td><td rowspan="1" colspan="1">Antenna and palpus partially or entirely yellow to dark brown; sum of the lengths of mesophallus and distiphallus ~3–5 × as long as the basiphallus</td><td rowspan="1" colspan="1">
                        <bold>21</bold>
                      </td></tr><tr><td rowspan="1" colspan="1">21</td><td rowspan="1" colspan="1">Fronto-orbital plate entirely brown; distiphallus with a big curve in lateral view</td><td rowspan="1" colspan="1">
                        <bold>22</bold>
                      </td></tr><tr><td rowspan="1" colspan="1">–</td><td rowspan="1" colspan="1">Fronto-orbital plate yellow but brown in upper half; distiphallus more straight (Fig. <xref ref-type="fig" rid="F12">12I, L</xref>)</td><td rowspan="1" colspan="1">
                        <bold>23</bold>
                      </td></tr><tr><td rowspan="1" colspan="1">22</td><td rowspan="1" colspan="1">Distiphallus with tubules distinctly longer than that in <tp:taxon-name><tp:taxon-name-part taxon-name-part-type="genus" reg="Cerodontha">C.</tp:taxon-name-part> (<tp:taxon-name-part taxon-name-part-type="subgenus" reg="Icteromyza">I.</tp:taxon-name-part>) <tp:taxon-name-part taxon-name-part-type="species" reg="rishi">rishi</tp:taxon-name-part></tp:taxon-name> (<xref ref-type="bibr" rid="B68">Spencer 1961</xref>: fig. 44)</td><td rowspan="1" colspan="1">
                        <bold>
                          <italic>
                            <tp:taxon-name><tp:taxon-name-part taxon-name-part-type="genus" reg="Cerodontha">C.</tp:taxon-name-part> (<tp:taxon-name-part taxon-name-part-type="subgenus" reg="Icteromyza">I.</tp:taxon-name-part>) <tp:taxon-name-part taxon-name-part-type="species" reg="duplicata">duplicata</tp:taxon-name-part></tp:taxon-name>
                          </italic>
                        </bold>
                      </td></tr><tr><td rowspan="1" colspan="1">–</td><td rowspan="1" colspan="1">Distiphallus with C-shaped curve (<xref ref-type="bibr" rid="B27">Garg 1971</xref>: fig. 7e)</td><td rowspan="1" colspan="1">
                        <bold>
                          <italic>
                            <tp:taxon-name><tp:taxon-name-part taxon-name-part-type="genus" reg="Cerodontha">C.</tp:taxon-name-part> (<tp:taxon-name-part taxon-name-part-type="subgenus" reg="Icteromyza">I.</tp:taxon-name-part>) <tp:taxon-name-part taxon-name-part-type="species" reg="rishii">rishii</tp:taxon-name-part></tp:taxon-name>
                          </italic>
                        </bold>
                      </td></tr><tr><td rowspan="1" colspan="1">23</td><td rowspan="1" colspan="1">Antennal first flagellomere brown; surstylus with 3 or 4 spines on inner margin</td><td rowspan="1" colspan="1">
                        <bold>
                          <italic>
                            <tp:taxon-name><tp:taxon-name-part taxon-name-part-type="genus" reg="Cerodontha">C.</tp:taxon-name-part> (<tp:taxon-name-part taxon-name-part-type="subgenus" reg="Icteromyza">I.</tp:taxon-name-part>) <tp:taxon-name-part taxon-name-part-type="species" reg="geniculata">geniculata</tp:taxon-name-part></tp:taxon-name>
                          </italic>
                        </bold>
                      </td></tr><tr><td rowspan="1" colspan="1">–</td><td rowspan="1" colspan="1">Antennal first flagellomere yellow; surstylus with 10 spines on inner margin</td><td rowspan="1" colspan="1">
                        <bold>
                          <italic>
                            <tp:taxon-name><tp:taxon-name-part taxon-name-part-type="genus" reg="Cerodontha">C.</tp:taxon-name-part> (<tp:taxon-name-part taxon-name-part-type="subgenus" reg="Icteromyza">I.</tp:taxon-name-part>) <tp:taxon-name-part taxon-name-part-type="species" reg="taipingensis">taipingensis</tp:taxon-name-part></tp:taxon-name>
                          </italic>
                        </bold>
                      </td></tr><tr><td rowspan="1" colspan="1">24</td><td rowspan="1" colspan="1">Legs black with all knees bright yellow</td><td rowspan="1" colspan="1">
                        <bold>25</bold>
                      </td></tr><tr><td rowspan="1" colspan="1">–</td><td rowspan="1" colspan="1">Legs yellow at least with hind knees black</td><td rowspan="1" colspan="1">
                        <bold>26</bold>
                      </td></tr><tr><td rowspan="1" colspan="1">25</td><td rowspan="1" colspan="1">Lunule yellow with variable brown (Fig. <xref ref-type="fig" rid="F6">6C, D</xref>); mesonotum with a pair of prescutellar setae; tubules of distiphallus with deep basal curve and not recurved apically (Fig. <xref ref-type="fig" rid="F6">6I</xref>)</td><td rowspan="1" colspan="1">
                        <bold><italic><tp:taxon-name><tp:taxon-name-part taxon-name-part-type="genus" reg="Cerodontha">C.</tp:taxon-name-part> (<tp:taxon-name-part taxon-name-part-type="subgenus" reg="Dizygomyza">D.</tp:taxon-name-part>) <tp:taxon-name-part taxon-name-part-type="species" reg="flavilunulata">flavilunulata</tp:taxon-name-part></tp:taxon-name></italic> sp. nov.</bold>
                      </td></tr><tr><td rowspan="1" colspan="1">–</td><td rowspan="1" colspan="1">Lunule velvety grayish; prescutellar setae absent; distiphallus with shallow basal curve but more recurved apically (<xref ref-type="bibr" rid="B36">Lonsdale 2021</xref>: figs 533, 534)</td><td rowspan="1" colspan="1">
                        <bold>
                          <italic>
                            <tp:taxon-name><tp:taxon-name-part taxon-name-part-type="genus" reg="Cerodontha">C.</tp:taxon-name-part> (<tp:taxon-name-part taxon-name-part-type="subgenus" reg="Dizygomyza">D.</tp:taxon-name-part>) <tp:taxon-name-part taxon-name-part-type="species" reg="morosa">morosa</tp:taxon-name-part></tp:taxon-name>
                          </italic>
                        </bold>
                      </td></tr><tr><td rowspan="1" colspan="1">26</td><td rowspan="1" colspan="1">Abdominal tergites entirely black without narrow yellow posterior margin</td><td rowspan="1" colspan="1">
                        <bold>27</bold>
                      </td></tr><tr><td rowspan="1" colspan="1">–</td><td rowspan="1" colspan="1">Abdominal tergites with 1–6 yellowish posterior margin (Fig. <xref ref-type="fig" rid="F9">9F</xref>)</td><td rowspan="1" colspan="1">
                        <bold>29</bold>
                      </td></tr><tr><td rowspan="1" colspan="1">27</td><td rowspan="1" colspan="1">Mesoscutum with a pair of prescutellar setae; calypter margin and fringe light yellow; distiphallus thin, conspicuously longer than mesophallus (<xref ref-type="bibr" rid="B74">Spencer 1976</xref>: fig. 379)</td><td rowspan="1" colspan="1">
                        <bold>
                          <italic>
                            <tp:taxon-name><tp:taxon-name-part taxon-name-part-type="genus" reg="Cerodontha">C.</tp:taxon-name-part> (<tp:taxon-name-part taxon-name-part-type="subgenus" reg="Dizygomyza">D.</tp:taxon-name-part>) <tp:taxon-name-part taxon-name-part-type="species" reg="caricicola">caricicola</tp:taxon-name-part></tp:taxon-name>
                          </italic>
                        </bold>
                      </td></tr><tr><td rowspan="1" colspan="1">–</td><td rowspan="1" colspan="1">Mesoscutum without prescutellar setae; calypter yellowish, margin or fringe brown; distiphallus not as above</td><td rowspan="1" colspan="1">
                        <bold>28</bold>
                      </td></tr><tr><td rowspan="1" colspan="1">28</td><td rowspan="1" colspan="1">Mid tibia with one posterodorsal seta; wing with ultimate section of M<sub>4</sub> shorter than penultimate section</td><td rowspan="1" colspan="1">
                        <bold>
                          <italic>
                            <tp:taxon-name><tp:taxon-name-part taxon-name-part-type="genus" reg="Cerodontha">C.</tp:taxon-name-part> (<tp:taxon-name-part taxon-name-part-type="subgenus" reg="Dizygomyza">D.</tp:taxon-name-part>) <tp:taxon-name-part taxon-name-part-type="species" reg="vietnamensis">vietnamensis</tp:taxon-name-part></tp:taxon-name>
                          </italic>
                        </bold>
                      </td></tr><tr><td rowspan="1" colspan="1">–</td><td rowspan="1" colspan="1">Mid tibia without posterodorsal seta; wing with ultimate section of M<sub>4</sub> equal to or slightly longer than penultimate section</td><td rowspan="1" colspan="1">
                        <bold>
                          <italic>
                            <tp:taxon-name><tp:taxon-name-part taxon-name-part-type="genus" reg="Cerodontha">C.</tp:taxon-name-part> (<tp:taxon-name-part taxon-name-part-type="subgenus" reg="Dizygomyza">D.</tp:taxon-name-part>) <tp:taxon-name-part taxon-name-part-type="species" reg="omissa">omissa</tp:taxon-name-part></tp:taxon-name>
                          </italic>
                        </bold>
                      </td></tr><tr><td rowspan="1" colspan="1">29</td><td rowspan="1" colspan="1">Calypter, margin and fringe whitish yellow; tubules of the distiphallus with black subapical circle in lateral view (<xref ref-type="bibr" rid="B45">Nowakowski 1973</xref>: fig. 165; <xref ref-type="bibr" rid="B12">Černý 2010</xref>: fig. 45)</td><td rowspan="1" colspan="1">
                        <bold>
                          <italic>
                            <tp:taxon-name><tp:taxon-name-part taxon-name-part-type="genus" reg="Cerodontha">C.</tp:taxon-name-part> (<tp:taxon-name-part taxon-name-part-type="subgenus" reg="Dizygomyza">D.</tp:taxon-name-part>) <tp:taxon-name-part taxon-name-part-type="species" reg="luctuosa">luctuosa</tp:taxon-name-part></tp:taxon-name>
                          </italic>
                        </bold>
                      </td></tr><tr><td rowspan="1" colspan="1">–</td><td rowspan="1" colspan="1">Calypter yellowish, margin light brown, fringe brown; distiphallus with distal tubules sclerotized uniformly</td><td rowspan="1" colspan="1">
                        <bold>30</bold>
                      </td></tr><tr><td rowspan="1" colspan="1">30</td><td rowspan="1" colspan="1">Lunule and parafacial broad, distinctly projecting above frons (Fig. <xref ref-type="fig" rid="F10">10B</xref>); gena with the highest point located at the rear (Fig. <xref ref-type="fig" rid="F11">11B</xref>)</td><td rowspan="1" colspan="1">
                        <bold><italic><tp:taxon-name><tp:taxon-name-part taxon-name-part-type="genus" reg="Cerodontha">C.</tp:taxon-name-part> (<tp:taxon-name-part taxon-name-part-type="subgenus" reg="Dizygomyza">D.</tp:taxon-name-part>) <tp:taxon-name-part taxon-name-part-type="species" reg="tumefacta">tumefacta</tp:taxon-name-part></tp:taxon-name></italic> sp. nov.</bold>
                      </td></tr><tr><td rowspan="1" colspan="1">–</td><td rowspan="1" colspan="1">Lunule at least not projecting above frons (Fig. <xref ref-type="fig" rid="F9">9B</xref>); gena with the highest point located in the middle (Fig. <xref ref-type="fig" rid="F8">8B</xref>)</td><td rowspan="1" colspan="1">
                        <bold>31</bold>
                      </td></tr><tr><td rowspan="1" colspan="1">31</td><td rowspan="1" colspan="1">Frons dark brown in the center; antenna with arista thickened on basal half; gena brownish yellow in the center and dark brown on both sides; distiphallus ~2.5 × longer than mesophallus and yellowish brown at apex in lateral view (Fig. <xref ref-type="fig" rid="F9">9K, L</xref>); surstylus with 5 thick spines on inner margin (Fig. <xref ref-type="fig" rid="F9">9H</xref>)</td><td rowspan="1" colspan="1">
                        <bold>
                          <italic>
                            <tp:taxon-name><tp:taxon-name-part taxon-name-part-type="genus" reg="Cerodontha">C.</tp:taxon-name-part> (<tp:taxon-name-part taxon-name-part-type="subgenus" reg="Dizygomyza">D.</tp:taxon-name-part>) <tp:taxon-name-part taxon-name-part-type="species" reg="labradorensis">labradorensis</tp:taxon-name-part></tp:taxon-name>
                          </italic>
                        </bold>
                      </td></tr><tr><td rowspan="1" colspan="1">–</td><td rowspan="1" colspan="1">Frons yellowish brown in the center; antenna with arista thickened on basal 1/4; gena yellowish brown; distiphallus ~1.5 × longer than mesophallus and dark brown at apex in lateral view (Fig. <xref ref-type="fig" rid="F8">8H, K</xref>); surstylus with ~25 short and thick spines (Fig. <xref ref-type="fig" rid="F8">8I</xref>)</td><td rowspan="1" colspan="1">
                        <bold><italic><tp:taxon-name><tp:taxon-name-part taxon-name-part-type="genus" reg="Cerodontha">C.</tp:taxon-name-part> (<tp:taxon-name-part taxon-name-part-type="subgenus" reg="Dizygomyza">D.</tp:taxon-name-part>) <tp:taxon-name-part taxon-name-part-type="species" reg="granditerga">granditerga</tp:taxon-name-part></tp:taxon-name></italic> sp. nov.</bold>
                      </td></tr></tbody></table></table-wrap></sec><sec sec-type="﻿Checklist of thirty-two Cerodontha species in China" id="SECID0ECGDI"><title>﻿Checklist of thirty-two <italic><tp:taxon-name><tp:taxon-name-part taxon-name-part-type="genus" reg="Cerodontha">Cerodontha</tp:taxon-name-part></tp:taxon-name></italic> species in China</title><p>
                <bold>1. <tp:taxon-name><tp:taxon-name-part taxon-name-part-type="genus" reg="Cerodontha">Cerodontha</tp:taxon-name-part> (<tp:taxon-name-part taxon-name-part-type="subgenus" reg="Butomomyza">Butomomyza</tp:taxon-name-part>) <tp:taxon-name-part taxon-name-part-type="species" reg="cornigera">cornigera</tp:taxon-name-part></tp:taxon-name> (Meijere, 1934) (as <tp:taxon-name><tp:taxon-name-part taxon-name-part-type="genus" reg="Dizygomyza">Dizygomyza</tp:taxon-name-part> (<tp:taxon-name-part taxon-name-part-type="subgenus" reg="Poemyza">Poemyza</tp:taxon-name-part>)</tp:taxon-name>)</bold>
              </p><p><bold>Literature.</bold><xref ref-type="bibr" rid="B68">Spencer 1961</xref>, <xref ref-type="bibr" rid="B77">1990</xref>; <xref ref-type="bibr" rid="B53">Sasakawa 1972</xref>; <xref ref-type="bibr" rid="B95">Zlobin 2001c</xref>; <xref ref-type="bibr" rid="B18">Chen and Wang 2003</xref>.</p><p><bold>Distribution.</bold> Oriental: China (Taiwan), Malaysia, Indonesia.</p><p>
                <bold>2. <tp:taxon-name><tp:taxon-name-part taxon-name-part-type="genus" reg="Cerodontha">Cerodontha</tp:taxon-name-part> (<tp:taxon-name-part taxon-name-part-type="subgenus" reg="Butomomyza">Butomomyza</tp:taxon-name-part>) <tp:taxon-name-part taxon-name-part-type="species" reg="fujianica">fujianica</tp:taxon-name-part></tp:taxon-name> Chen &amp; Wang, 2003</bold>
              </p><p><bold>Literature.</bold><xref ref-type="bibr" rid="B18">Chen and Wang 2003</xref>.</p><p><bold>Distribution.</bold> Oriental: China (Fujian).</p><p>
                <bold>3. <tp:taxon-name><tp:taxon-name-part taxon-name-part-type="genus" reg="Cerodontha">Cerodontha</tp:taxon-name-part> (<tp:taxon-name-part taxon-name-part-type="subgenus" reg="Cerodontha">Cerodontha</tp:taxon-name-part>) <tp:taxon-name-part taxon-name-part-type="species" reg="denticornis">denticornis</tp:taxon-name-part></tp:taxon-name> (Panzer, 1806) (as <italic><tp:taxon-name><tp:taxon-name-part taxon-name-part-type="genus" reg="Chlorops">Chlorops</tp:taxon-name-part></tp:taxon-name></italic>)</bold>
              </p><p><italic><tp:taxon-name><tp:taxon-name-part taxon-name-part-type="genus" reg="Agromyza">Agromyza</tp:taxon-name-part> <tp:taxon-name-part taxon-name-part-type="species" reg="acuticornis">acuticornis</tp:taxon-name-part></tp:taxon-name></italic> Meigen, 1830 (synonym).</p><p><italic><tp:taxon-name><tp:taxon-name-part taxon-name-part-type="genus" reg="Agromyza">Agromyza</tp:taxon-name-part> <tp:taxon-name-part taxon-name-part-type="species" reg="confinis">confinis</tp:taxon-name-part></tp:taxon-name></italic> Meigen, 1830 (synonym).</p><p><italic><tp:taxon-name><tp:taxon-name-part taxon-name-part-type="genus" reg="Agromyza">Agromyza</tp:taxon-name-part> <tp:taxon-name-part taxon-name-part-type="species" reg="nigritarsis">nigritarsis</tp:taxon-name-part></tp:taxon-name></italic> Meigen, 1830 (synonym).</p><p><italic><tp:taxon-name><tp:taxon-name-part taxon-name-part-type="genus" reg="Agromyza">Agromyza</tp:taxon-name-part> <tp:taxon-name-part taxon-name-part-type="species" reg="tarsella">tarsella</tp:taxon-name-part></tp:taxon-name></italic> Zetterstedt, 1848 (synonym).</p><p><tp:taxon-name><tp:taxon-name-part taxon-name-part-type="genus" reg="Ceratomyza">Ceratomyza</tp:taxon-name-part> <tp:taxon-name-part taxon-name-part-type="species" reg="denticornis">denticornis</tp:taxon-name-part> <tp:taxon-name-part taxon-name-part-type="infraspecific-rank">var.</tp:taxon-name-part> <tp:taxon-name-part taxon-name-part-type="variety" reg="nigriventris">nigriventris</tp:taxon-name-part></tp:taxon-name> Strobl, 1900 (synonym).</p><p><tp:taxon-name><tp:taxon-name-part taxon-name-part-type="genus" reg="Ceratomyza">Ceratomyza</tp:taxon-name-part> <tp:taxon-name-part taxon-name-part-type="species" reg="denticornis">denticornis</tp:taxon-name-part> <tp:taxon-name-part taxon-name-part-type="infraspecific-rank">var.</tp:taxon-name-part> <tp:taxon-name-part taxon-name-part-type="variety" reg="nigroscutellata">nigroscutellata</tp:taxon-name-part></tp:taxon-name> Strobl, 1900 (synonym).</p><p><italic><tp:taxon-name><tp:taxon-name-part taxon-name-part-type="genus" reg="Ceratomyza">Ceratomyza</tp:taxon-name-part> <tp:taxon-name-part taxon-name-part-type="species" reg="semivittata">semivittata</tp:taxon-name-part></tp:taxon-name></italic> Strobl, 1909 (synonym).</p><p><italic><tp:taxon-name><tp:taxon-name-part taxon-name-part-type="genus" reg="Cerodontha">Cerodontha</tp:taxon-name-part> <tp:taxon-name-part taxon-name-part-type="species" reg="lacustris">lacustris</tp:taxon-name-part></tp:taxon-name></italic> Garg, 1971 (synonym).</p><p><italic><tp:taxon-name><tp:taxon-name-part taxon-name-part-type="genus" reg="Cerodontha">Cerodontha</tp:taxon-name-part> <tp:taxon-name-part taxon-name-part-type="species" reg="narkandae">narkandae</tp:taxon-name-part></tp:taxon-name></italic> Singh &amp; Ipe, 1973 (synonym).</p><p><italic><tp:taxon-name><tp:taxon-name-part taxon-name-part-type="genus" reg="Cerodontha">Cerodontha</tp:taxon-name-part> <tp:taxon-name-part taxon-name-part-type="species" reg="testae">testae</tp:taxon-name-part></tp:taxon-name></italic> Singh &amp; Ipe, 1973 (synonym).</p><p><bold>Literature.</bold><xref ref-type="bibr" rid="B43">Nowakowski 1967</xref>, <xref ref-type="bibr" rid="B45">1973</xref>; <xref ref-type="bibr" rid="B74">Spencer 1976</xref>; <xref ref-type="bibr" rid="B65">Soós and Papp 1984</xref>; <xref ref-type="bibr" rid="B16">Černý et al. 2018</xref>.</p><p><bold>Distribution.</bold> Palaearctic: Afghanistan, Albania, Andorra, Austria, Belarus, Belgium, Bulgaria, China (Beijing, Hebei, Inner Mongolia, Xinjiang), Czech Republic, Croatia, Denmark, Finland, France, Estonia, Germany, Greece, Hungary, Ireland, Italy, Japan, Latvia, Lebanon, Lithuania, Malta, Mongolia, Montenegro, Morocco, Netherlands, Norway, Poland, Portugal, Russia, Slovakia, Spain, Sweden, Switzerland, The United Kingdom, Tunisia, Turkey, Ukraine, Uzbekistan (<xref ref-type="bibr" rid="B65">Soós and Papp 1984</xref>); Oriental: China (Taiwan), India; Afrotropical: Madagascar (<ext-link xmlns:xlink="http://www.w3.org/1999/xlink" xlink:href="https://www.gbif.org/species/12105471" ext-link-type="uri" xlink:type="simple">https://www.gbif.org/species/12105471</ext-link>).</p><p>
                <bold>4. <tp:taxon-name><tp:taxon-name-part taxon-name-part-type="genus" reg="Cerodontha">Cerodontha</tp:taxon-name-part> (<tp:taxon-name-part taxon-name-part-type="subgenus" reg="Cerodontha">Cerodontha</tp:taxon-name-part>) <tp:taxon-name-part taxon-name-part-type="species" reg="flavicornis">flavicornis</tp:taxon-name-part></tp:taxon-name> (Egger, 1862) (as <italic><tp:taxon-name><tp:taxon-name-part taxon-name-part-type="genus" reg="Ceratomyza">Ceratomyza</tp:taxon-name-part></tp:taxon-name></italic>)</bold>
              </p><p><bold>Literature.</bold><xref ref-type="bibr" rid="B45">Nowakowski 1973</xref>; <xref ref-type="bibr" rid="B65">Soós and Papp 1984</xref>; <xref ref-type="bibr" rid="B66">Spasić 1996</xref>; <xref ref-type="bibr" rid="B13">Černý 2018</xref>; <xref ref-type="bibr" rid="B14">Černý and Bächli 2018</xref>.</p><p><bold>Distribution.</bold> Palaearctic: Albania, Andorra, Austria, Belgium, China (Qinghai)<sup>#</sup>, Croatia, France, Germany, Hungary, Italy, Montenegro, Poland, Russia, Spain, Switzerland.</p><p>
                <bold>5. <tp:taxon-name><tp:taxon-name-part taxon-name-part-type="genus" reg="Cerodontha">Cerodontha</tp:taxon-name-part> (<tp:taxon-name-part taxon-name-part-type="subgenus" reg="Cerodontha">Cerodontha</tp:taxon-name-part>) <tp:taxon-name-part taxon-name-part-type="species" reg="fujianensis">fujianensis</tp:taxon-name-part></tp:taxon-name> Sasakawa, 1996</bold>
              </p><p><bold>Literature.</bold><xref ref-type="bibr" rid="B55">Sasakawa 1996</xref>; <xref ref-type="bibr" rid="B93">Zlobin 2001a</xref>.</p><p><bold>Distribution.</bold> Oriental: China (Fujian).</p><p>
                <bold>6. <tp:taxon-name><tp:taxon-name-part taxon-name-part-type="genus" reg="Cerodontha">Cerodontha</tp:taxon-name-part> (<tp:taxon-name-part taxon-name-part-type="subgenus" reg="Cerodontha">Cerodontha</tp:taxon-name-part>) <tp:taxon-name-part taxon-name-part-type="species" reg="fulvipes">fulvipes</tp:taxon-name-part></tp:taxon-name> (Meigen, 1830) (as <italic><tp:taxon-name><tp:taxon-name-part taxon-name-part-type="genus" reg="Agromyza">Agromyza</tp:taxon-name-part></tp:taxon-name></italic>)</bold>
              </p><p><bold>Literature.</bold><xref ref-type="bibr" rid="B50">Sasakawa 1961</xref>; <xref ref-type="bibr" rid="B45">Nowakowski 1973</xref>; <xref ref-type="bibr" rid="B74">Spencer 1976</xref>; <xref ref-type="bibr" rid="B65">Soós and Papp 1984</xref>; <xref ref-type="bibr" rid="B66">Spasić 1996</xref>; <xref ref-type="bibr" rid="B16">Černý et al. 2018</xref>; <xref ref-type="bibr" rid="B17">Černý et al. 2022</xref>.</p><p><bold>Distribution.</bold> Palaearctic: Austria, Belgium, Bulgaria, China (Xinjiang, Qinghai*), Croatia, Czech Republic, Denmark, Estonia, Finland, France, Germany, Greece, Hungary, Ireland, Italy, Japan, Latvia, Lithuania, Montenegro, Netherlands, Norway, Poland, Portugal, Romania, Russia, Slovakia, Spain, Sweden, Tajikistan, The United Kingdom, Turkey, Ukraine, Uzbekistan (<xref ref-type="bibr" rid="B65">Soós and Papp 1984</xref>).</p><p>
                <bold>7. <tp:taxon-name><tp:taxon-name-part taxon-name-part-type="genus" reg="Cerodontha">Cerodontha</tp:taxon-name-part> (<tp:taxon-name-part taxon-name-part-type="subgenus" reg="Cerodontha">Cerodontha</tp:taxon-name-part>) <tp:taxon-name-part taxon-name-part-type="species" reg="hennigi">hennigi</tp:taxon-name-part></tp:taxon-name> Nowakowski, 1967</bold>
              </p><p><bold>Literature.</bold><xref ref-type="bibr" rid="B45">Nowakowski 1973</xref>; <xref ref-type="bibr" rid="B74">Spencer 1976</xref>; <xref ref-type="bibr" rid="B65">Soós and Papp 1984</xref></p><p><bold>Distribution.</bold> Palaearctic: Austria, China (Xinjiang), Czech Republic, Denmark, Finland, Germany, Hungary, Italy, Kazakhstan, Russia, Slovakia, Spain, Sweden, The United Kingdom.</p><p>
                <bold>8. <tp:taxon-name><tp:taxon-name-part taxon-name-part-type="genus" reg="Cerodontha">Cerodontha</tp:taxon-name-part> (<tp:taxon-name-part taxon-name-part-type="subgenus" reg="Dizygomyza">Dizygomyza</tp:taxon-name-part>) <tp:taxon-name-part taxon-name-part-type="species" reg="caricicola">caricicola</tp:taxon-name-part></tp:taxon-name> (Hering, 1926) (as <italic><tp:taxon-name><tp:taxon-name-part taxon-name-part-type="genus" reg="Dizygomyza">Dizygomyza</tp:taxon-name-part></tp:taxon-name></italic>)</bold>
              </p><p><italic><tp:taxon-name><tp:taxon-name-part taxon-name-part-type="genus" reg="Dizygomyza">Dizygomyza</tp:taxon-name-part> <tp:taxon-name-part taxon-name-part-type="species" reg="soenderupi">soenderupi</tp:taxon-name-part></tp:taxon-name></italic> Hering, 1937 (synonym).</p><p><bold>Literature.</bold><xref ref-type="bibr" rid="B74">Spencer 1976</xref>; <xref ref-type="bibr" rid="B43">Nowakowski 1967</xref>, <xref ref-type="bibr" rid="B45">1973</xref>; <xref ref-type="bibr" rid="B65">Soós and Papp 1984</xref>; <xref ref-type="bibr" rid="B56">Sasakawa 2005</xref>; <xref ref-type="bibr" rid="B13">Černý 2018</xref>.</p><p><bold>Distribution.</bold> Palaearctic: Austria, China (Xinjiang), Czech Republic, Denmark, Estonia, France, Germany, Hungary, Japan, Latvia, Lithuania, Mongolia, Norway, Poland, Russia, Slovakia, South Korea, Sweden, Switzerland, The United Kingdom, Turkey.</p><p>
                <bold>9. <tp:taxon-name><tp:taxon-name-part taxon-name-part-type="genus" reg="Cerodontha">Cerodontha</tp:taxon-name-part> (<tp:taxon-name-part taxon-name-part-type="subgenus" reg="Dizygomyza">Dizygomyza</tp:taxon-name-part>) <tp:taxon-name-part taxon-name-part-type="species" reg="flavilunulata">flavilunulata</tp:taxon-name-part></tp:taxon-name> sp. nov.</bold>
              </p><p><bold>Distribution.</bold> Palaearctic: China (Inner Mongolia).</p><p>
                <bold>10. <tp:taxon-name><tp:taxon-name-part taxon-name-part-type="genus" reg="Cerodontha">Cerodontha</tp:taxon-name-part> (<tp:taxon-name-part taxon-name-part-type="subgenus" reg="Dizygomyza">Dizygomyza</tp:taxon-name-part>) <tp:taxon-name-part taxon-name-part-type="species" reg="granditerga">granditerga</tp:taxon-name-part></tp:taxon-name> sp. nov.</bold>
              </p><p><bold>Distribution.</bold> Palaearctic: China (Qinghai).</p><p>
                <bold>11. <tp:taxon-name><tp:taxon-name-part taxon-name-part-type="genus" reg="Cerodontha">Cerodontha</tp:taxon-name-part> (<tp:taxon-name-part taxon-name-part-type="subgenus" reg="Dizygomyza">Dizygomyza</tp:taxon-name-part>) <tp:taxon-name-part taxon-name-part-type="species" reg="labradorensis">labradorensis</tp:taxon-name-part></tp:taxon-name> Spencer, 1969</bold>
              </p><p><tp:taxon-name><tp:taxon-name-part taxon-name-part-type="genus" reg="Cerodontha">Cerodontha</tp:taxon-name-part> (<tp:taxon-name-part taxon-name-part-type="subgenus" reg="Dizygomyza">Dizygomyza</tp:taxon-name-part>) <tp:taxon-name-part taxon-name-part-type="species" reg="orbitalis">orbitalis</tp:taxon-name-part></tp:taxon-name> Zlobin, 1984 (synonym).</p><p><tp:taxon-name><tp:taxon-name-part taxon-name-part-type="genus" reg="Cerodontha">Cerodontha</tp:taxon-name-part> (<tp:taxon-name-part taxon-name-part-type="subgenus" reg="Dizygomyza">Dizygomyza</tp:taxon-name-part>) <tp:taxon-name-part taxon-name-part-type="species" reg="poolei">poolei</tp:taxon-name-part></tp:taxon-name> Spencer, 1986 (synonym).</p><p><bold>Literature.</bold><xref ref-type="bibr" rid="B72">Spencer 1969</xref>; <xref ref-type="bibr" rid="B86">Zlobin 1984b</xref>; <xref ref-type="bibr" rid="B78">Spencer and Steyskal 1986</xref>.</p><p><bold>Distribution.</bold> Palaearctic: China (Qinghai)<sup>#</sup>, Kirgizia, Mongolia, Russia, Tajikistan, Uzbekistan; Nearctic: Canada, USA.</p><p>
                <bold>12. <tp:taxon-name><tp:taxon-name-part taxon-name-part-type="genus" reg="Cerodontha">Cerodontha</tp:taxon-name-part> (<tp:taxon-name-part taxon-name-part-type="subgenus" reg="Dizygomyza">Dizygomyza</tp:taxon-name-part>) <tp:taxon-name-part taxon-name-part-type="species" reg="luctuosa">luctuosa</tp:taxon-name-part></tp:taxon-name> (Meigen, 1830) (as <italic><tp:taxon-name><tp:taxon-name-part taxon-name-part-type="genus" reg="Agromyza">Agromyza</tp:taxon-name-part></tp:taxon-name></italic>)</bold>
              </p><p><italic><tp:taxon-name><tp:taxon-name-part taxon-name-part-type="genus" reg="Dizygomyza">Dizygomyza</tp:taxon-name-part> <tp:taxon-name-part taxon-name-part-type="species" reg="effusi">effusi</tp:taxon-name-part></tp:taxon-name></italic> Karl, 1926 (synonym).</p><p><bold>Literature.</bold><xref ref-type="bibr" rid="B50">Sasakawa 1961</xref>, <xref ref-type="bibr" rid="B43">Nowakowski 1967</xref>; <xref ref-type="bibr" rid="B74">Spencer 1976</xref>; <xref ref-type="bibr" rid="B5">Boucher 2005</xref>; <xref ref-type="bibr" rid="B12">Černý 2010</xref>, <xref ref-type="bibr" rid="B13">2018</xref>; Doukale Daief et al. 2025.</p><p><bold>Distribution.</bold> Palaearctic: Alaska, Albania, Austria, Belarus, Belgium, China (Xinjiang), Bulgaria, Belarus, Croatia, Czech Republic, Denmark, Finland, France, Germany, Greece, Hungary, Iraq, Ireland, Israel, Italy, Japan, Kazakhstan, Latvia, Lithuania, Morocco, Netherlands, Norway, Poland, Portugal, Romania, Russia, Slovakia, Spain, Sweden, Switzerland, The United Kingdom, Tunisia, Turkey, Uzbekistan; Nearctic: Canada, USA.</p><p>
                <bold>13. <tp:taxon-name><tp:taxon-name-part taxon-name-part-type="genus" reg="Cerodontha">Cerodontha</tp:taxon-name-part> (<tp:taxon-name-part taxon-name-part-type="subgenus" reg="Dizygomyza">Dizygomyza</tp:taxon-name-part>) <tp:taxon-name-part taxon-name-part-type="species" reg="morosa">morosa</tp:taxon-name-part></tp:taxon-name> (Meigen, 1830) (as <italic><tp:taxon-name><tp:taxon-name-part taxon-name-part-type="genus" reg="Agromyza">Agromyza</tp:taxon-name-part></tp:taxon-name></italic>)</bold>
              </p><p><italic><tp:taxon-name><tp:taxon-name-part taxon-name-part-type="genus" reg="Agromyza">Agromyza</tp:taxon-name-part> <tp:taxon-name-part taxon-name-part-type="species" reg="groddicornis">groddicornis</tp:taxon-name-part></tp:taxon-name></italic> Zetterstedt, 1860 (synonym).</p><p><italic><tp:taxon-name><tp:taxon-name-part taxon-name-part-type="genus" reg="Cerodontha">Cerodontha</tp:taxon-name-part> <tp:taxon-name-part taxon-name-part-type="species" reg="graminiphila">graminiphila</tp:taxon-name-part></tp:taxon-name></italic> Garg, 1971 (synonym).</p><p><tp:taxon-name><tp:taxon-name-part taxon-name-part-type="genus" reg="Cerodontha">Cerodontha</tp:taxon-name-part> (<tp:taxon-name-part taxon-name-part-type="subgenus" reg="Dizygomyza">Dizygomyza</tp:taxon-name-part>) <tp:taxon-name-part taxon-name-part-type="species" reg="islandica">islandica</tp:taxon-name-part></tp:taxon-name> Griffiths, 1968 (synonym).</p><p><bold>Literature.</bold><xref ref-type="bibr" rid="B50">Sasakawa 1961</xref>; <xref ref-type="bibr" rid="B45">Nowakowski 1973</xref>; <xref ref-type="bibr" rid="B74">Spencer 1976</xref>; <xref ref-type="bibr" rid="B65">Soós and Papp 1984</xref>; <xref ref-type="bibr" rid="B11">Černý 2007</xref>.</p><p><bold>Distribution.</bold> Palaearctic: Austria, Bulgaria, Estonia, China (Xinjiang), Czech Republic, Finland, France, Germany, Hungary, Iceland, Ireland, Japan, Latvia, Lithuania, Netherlands, North Korea, Norway, Poland, Russia, Slovakia, Sweden, Switzerland, The United Kingdom, Turkey; Oriental: India; Nearctic: Canada, USA.</p><p>
                <bold>14. <tp:taxon-name><tp:taxon-name-part taxon-name-part-type="genus" reg="Cerodontha">Cerodontha</tp:taxon-name-part> (<tp:taxon-name-part taxon-name-part-type="subgenus" reg="Dizygomyza">Dizygomyza</tp:taxon-name-part>) <tp:taxon-name-part taxon-name-part-type="species" reg="omissa">omissa</tp:taxon-name-part></tp:taxon-name> (Spencer, 1961) (as <italic><tp:taxon-name><tp:taxon-name-part taxon-name-part-type="genus" reg="Phytobia">Phytobia</tp:taxon-name-part></tp:taxon-name></italic>)</bold>
              </p><p><italic><tp:taxon-name><tp:taxon-name-part taxon-name-part-type="genus" reg="Phytobia">Phytobia</tp:taxon-name-part> <tp:taxon-name-part taxon-name-part-type="species" reg="ochreata">ochreata</tp:taxon-name-part></tp:taxon-name></italic> Sasakawa, 1963 (synonym).</p><p><bold>Literature.</bold><xref ref-type="bibr" rid="B68">Spencer 1961</xref>, <xref ref-type="bibr" rid="B71">1966</xref>; <xref ref-type="bibr" rid="B52">Sasakawa 1963b</xref>, <xref ref-type="bibr" rid="B56">2005</xref>.</p><p><bold>Distribution.</bold> Oriental: China (Taiwan), Indonesia (Lombok), Japan (Ryukyu).</p><p>
                <bold>15. <tp:taxon-name><tp:taxon-name-part taxon-name-part-type="genus" reg="Cerodontha">Cerodontha</tp:taxon-name-part> (<tp:taxon-name-part taxon-name-part-type="subgenus" reg="Dizygomyza">Dizygomyza</tp:taxon-name-part>) <tp:taxon-name-part taxon-name-part-type="species" reg="tumefacta">tumefacta</tp:taxon-name-part></tp:taxon-name> sp. nov.</bold>
              </p><p><bold>Distribution.</bold> Palaearctic: China (Qinghai).</p><p>
                <bold>16. <tp:taxon-name><tp:taxon-name-part taxon-name-part-type="genus" reg="Cerodontha">Cerodontha</tp:taxon-name-part> (<tp:taxon-name-part taxon-name-part-type="subgenus" reg="Dizygomyza">Dizygomyza</tp:taxon-name-part>) <tp:taxon-name-part taxon-name-part-type="species" reg="vietnamensis">vietnamensis</tp:taxon-name-part></tp:taxon-name> (Sasakawa, 1963) (as <tp:taxon-name><tp:taxon-name-part taxon-name-part-type="genus" reg="Phytobia">Phytobia</tp:taxon-name-part> (<tp:taxon-name-part taxon-name-part-type="subgenus" reg="Dizygomyza">Dizygomyza</tp:taxon-name-part>)</tp:taxon-name>).</bold>
              </p><p><bold>Literature.</bold><xref ref-type="bibr" rid="B57">Sasakawa 2006</xref>.</p><p><bold>Distribution.</bold> Oriental: China (Hong Kong), Vietnam.</p><p>
                <bold>17. <tp:taxon-name><tp:taxon-name-part taxon-name-part-type="genus" reg="Cerodontha">Cerodontha</tp:taxon-name-part> (<tp:taxon-name-part taxon-name-part-type="subgenus" reg="Icteromyza">Icteromyza</tp:taxon-name-part>) <tp:taxon-name-part taxon-name-part-type="species" reg="alishana">alishana</tp:taxon-name-part></tp:taxon-name> Sasakawa, 2008</bold>
              </p><p><bold>Literature.</bold><xref ref-type="bibr" rid="B58">Sasakawa 2008</xref>.</p><p><bold>Distribution.</bold> Oriental: China (Taiwan).</p><p>
                <bold>18. <tp:taxon-name><tp:taxon-name-part taxon-name-part-type="genus" reg="Cerodontha">Cerodontha</tp:taxon-name-part> (<tp:taxon-name-part taxon-name-part-type="subgenus" reg="Icteromyza">Icteromyza</tp:taxon-name-part>) <tp:taxon-name-part taxon-name-part-type="species" reg="duplicata">duplicata</tp:taxon-name-part></tp:taxon-name> (Spencer, 1961) (as <italic><tp:taxon-name><tp:taxon-name-part taxon-name-part-type="genus" reg="Phytobia">Phytobia</tp:taxon-name-part></tp:taxon-name></italic>)</bold>
              </p><p><italic><tp:taxon-name><tp:taxon-name-part taxon-name-part-type="genus" reg="Cerodontha">Cerodontha</tp:taxon-name-part> <tp:taxon-name-part taxon-name-part-type="species" reg="keethamensis">keethamensis</tp:taxon-name-part></tp:taxon-name></italic> Garg, 1971 (synonym).</p><p><italic><tp:taxon-name><tp:taxon-name-part taxon-name-part-type="genus" reg="Cerodontha">Cerodontha</tp:taxon-name-part> <tp:taxon-name-part taxon-name-part-type="species" reg="periyari">periyari</tp:taxon-name-part></tp:taxon-name></italic> Singh &amp; Ipe, 1973 (synonym).</p><p><italic><tp:taxon-name><tp:taxon-name-part taxon-name-part-type="genus" reg="Phytobia">Phytobia</tp:taxon-name-part> <tp:taxon-name-part taxon-name-part-type="species" reg="hardyi">hardyi</tp:taxon-name-part></tp:taxon-name></italic> Sasakawa, 1963 (synonym).</p><p><bold>Literature.</bold><xref ref-type="bibr" rid="B68">Spencer 1961</xref>, <xref ref-type="bibr" rid="B75">1986</xref>; <xref ref-type="bibr" rid="B52">Sasakawa 1963b</xref>, <xref ref-type="bibr" rid="B54">1977</xref>, <xref ref-type="bibr" rid="B56">2005</xref>, <xref ref-type="bibr" rid="B57">2006</xref>.</p><p><bold>Distribution.</bold> Oriental: China (Fujian, Hong Kong, Yunnan, Taiwan), India, Indonesia, Nepal, Philippines, Thailand, Vietnam; Australian: Papua New Guinea (New Britain).</p><p>
                <bold>19. <tp:taxon-name><tp:taxon-name-part taxon-name-part-type="genus" reg="Cerodontha">Cerodontha</tp:taxon-name-part> (<tp:taxon-name-part taxon-name-part-type="subgenus" reg="Icteromyza">Icteromyza</tp:taxon-name-part>) <tp:taxon-name-part taxon-name-part-type="species" reg="geniculata">geniculata</tp:taxon-name-part></tp:taxon-name> (Fallén, 1823) (as <italic><tp:taxon-name><tp:taxon-name-part taxon-name-part-type="genus" reg="Agromyza">Agromyza</tp:taxon-name-part></tp:taxon-name></italic>)</bold>
              </p><p><italic><tp:taxon-name><tp:taxon-name-part taxon-name-part-type="genus" reg="Agromyza">Agromyza</tp:taxon-name-part> <tp:taxon-name-part taxon-name-part-type="species" reg="flavogeniculata">flavogeniculata</tp:taxon-name-part></tp:taxon-name></italic> Roser, 1840 (synonym).</p><p><tp:taxon-name><tp:taxon-name-part taxon-name-part-type="genus" reg="Dizygomyza">Dizygomyza</tp:taxon-name-part> (<tp:taxon-name-part taxon-name-part-type="subgenus" reg="Poemyza">Poemyza</tp:taxon-name-part>) <tp:taxon-name-part taxon-name-part-type="species" reg="lunzensis">lunzensis</tp:taxon-name-part></tp:taxon-name> Hering, 1943 (synonym).</p><p><bold>Literature.</bold><xref ref-type="bibr" rid="B45">Nowakowski 1973</xref>; <xref ref-type="bibr" rid="B74">Spencer 1976</xref>; <xref ref-type="bibr" rid="B65">Soós and Papp 1984</xref>; <xref ref-type="bibr" rid="B92">Zlobin 2000</xref>; <xref ref-type="bibr" rid="B21">Dursun et al. 2015</xref>; <xref ref-type="bibr" rid="B16">Černý et al. 2018</xref>; Doukale Daief et al. 2025.</p><p><bold>Distribution.</bold> Palaearctic: Afghanistan, Albania, Austria, Belgium, Bulgaria, China (Heilongjiang, Inner Mongolia*), Croatia, Czech Republic, Denmark, Estonia, Finland, France, Germany, Greece, Hungary, Iran, Israel, Italy, Japan, Kyrgyzstan, Latvia, Lithuania, Mongolia, Morocco (Doukale Daief et al. 2025), Netherlands, Poland, Portugal, Romania, Russia, Slovakia, Spain, Sweden, Switzerland, Syria, Tajikistan, The United Kingdom, Tunisia (<xref ref-type="bibr" rid="B65">Soós and Papp 1984</xref>), Turkey (<xref ref-type="bibr" rid="B21">Dursun et al. 2015</xref>), Turkmenistan, Ukraine, Uzbekistan; Oriental: China (Taiwan), India; Afrotropical: South Africa.</p><p>
                <bold>20. <tp:taxon-name><tp:taxon-name-part taxon-name-part-type="genus" reg="Cerodontha">Cerodontha</tp:taxon-name-part> (<tp:taxon-name-part taxon-name-part-type="subgenus" reg="Icteromyza">Icteromyza</tp:taxon-name-part>) <tp:taxon-name-part taxon-name-part-type="species" reg="nigricoxa">nigricoxa</tp:taxon-name-part></tp:taxon-name> (Malloch, 1914) (as <italic><tp:taxon-name><tp:taxon-name-part taxon-name-part-type="genus" reg="Agromyza">Agromyza</tp:taxon-name-part></tp:taxon-name></italic>)</bold>
              </p><p><bold>Literature.</bold><xref ref-type="bibr" rid="B68">Spencer 1961</xref>, <xref ref-type="bibr" rid="B69">1962</xref>.</p><p><bold>Distribution.</bold> Oriental: China (Taiwan).</p><p>
                <bold>21. <tp:taxon-name><tp:taxon-name-part taxon-name-part-type="genus" reg="Cerodontha">Cerodontha</tp:taxon-name-part> (<tp:taxon-name-part taxon-name-part-type="subgenus" reg="Icteromyza">Icteromyza</tp:taxon-name-part>) <tp:taxon-name-part taxon-name-part-type="species" reg="piliseta">piliseta</tp:taxon-name-part></tp:taxon-name> (Becker, 1903) (as <italic><tp:taxon-name><tp:taxon-name-part taxon-name-part-type="genus" reg="Agromyza">Agromyza</tp:taxon-name-part></tp:taxon-name></italic>)</bold>
              </p><p><italic><tp:taxon-name><tp:taxon-name-part taxon-name-part-type="genus" reg="Agromyza">Agromyza</tp:taxon-name-part> <tp:taxon-name-part taxon-name-part-type="species" reg="flavofemorata">flavofemorata</tp:taxon-name-part></tp:taxon-name></italic> Malloch, 1914 (synonym).</p><p><italic><tp:taxon-name><tp:taxon-name-part taxon-name-part-type="genus" reg="Agromyza">Agromyza</tp:taxon-name-part> <tp:taxon-name-part taxon-name-part-type="species" reg="pubicornis">pubicornis</tp:taxon-name-part></tp:taxon-name></italic> Lamb, 1912 (synonym).</p><p><tp:taxon-name><tp:taxon-name-part taxon-name-part-type="genus" reg="Cerodontha">Cerodontha</tp:taxon-name-part> (<tp:taxon-name-part taxon-name-part-type="subgenus" reg="Icteromyza">Icteromyza</tp:taxon-name-part>) <tp:taxon-name-part taxon-name-part-type="species" reg="hirsuta">hirsuta</tp:taxon-name-part></tp:taxon-name> Sasakawa, 1972 (synonym).</p><p><bold>Literature.</bold><xref ref-type="bibr" rid="B67">Spencer 1959</xref>, <xref ref-type="bibr" rid="B68">1961</xref>, <xref ref-type="bibr" rid="B75">1986</xref>; <xref ref-type="bibr" rid="B53">Sasakawa 1972</xref>, <xref ref-type="bibr" rid="B58">2008</xref>, <xref ref-type="bibr" rid="B59">2013</xref>; <xref ref-type="bibr" rid="B92">Zlobin 2000</xref>.</p><p><bold>Distribution.</bold> Palaearctic: Egypt, Greece, Spain; Oriental: China (Taiwan), Sri Lanka, Thailand; Australian/Oceanian: Australia, Fiji, Guam, Melanesia, Micronesia, Papua New Guinea, Polynesia, Samoa, Solomon Islands, Vanuatu; Afrotropical: Cabo Verde, Kenya (<ext-link xmlns:xlink="http://www.w3.org/1999/xlink" xlink:href="https://www.gbif.org/species/1552609" ext-link-type="uri" xlink:type="simple">https://www.gbif.org/species/1552609</ext-link>), Seychelles, Zimbabwe.</p><p>
                <bold>22. <tp:taxon-name><tp:taxon-name-part taxon-name-part-type="genus" reg="Cerodontha">Cerodontha</tp:taxon-name-part> (<tp:taxon-name-part taxon-name-part-type="subgenus" reg="Icteromyza">Icteromyza</tp:taxon-name-part>) <tp:taxon-name-part taxon-name-part-type="species" reg="rishii">rishii</tp:taxon-name-part></tp:taxon-name> Garg, 1971</bold>
              </p><p><bold>Literature.</bold><xref ref-type="bibr" rid="B27">Garg 1971</xref>; <xref ref-type="bibr" rid="B75">Spencer 1986</xref>; <xref ref-type="bibr" rid="B92">Zlobin 2000</xref>.</p><p><bold>Distribution.</bold> Oriental: China (Fujian, Taiwan, Yunnan), India, Indonesia, Nepal, Philippines, Thailand.</p><p>
                <bold>23. <tp:taxon-name><tp:taxon-name-part taxon-name-part-type="genus" reg="Cerodontha">Cerodontha</tp:taxon-name-part> (<tp:taxon-name-part taxon-name-part-type="subgenus" reg="Icteromyza">Icteromyza</tp:taxon-name-part>) <tp:taxon-name-part taxon-name-part-type="species" reg="taipingensis">taipingensis</tp:taxon-name-part></tp:taxon-name> (Shiao &amp; Wu, 1997) (as <italic><tp:taxon-name><tp:taxon-name-part taxon-name-part-type="genus" reg="Metopomyza">Metopomyza</tp:taxon-name-part></tp:taxon-name></italic>)</bold>
              </p><p><bold>Literature.</bold><xref ref-type="bibr" rid="B64">Shiao and Wu 1997</xref> (1996).</p><p><bold>Distribution.</bold> Oriental: China (Taiwan).</p><p>
                <bold>24. <tp:taxon-name><tp:taxon-name-part taxon-name-part-type="genus" reg="Cerodontha">Cerodontha</tp:taxon-name-part> (<tp:taxon-name-part taxon-name-part-type="subgenus" reg="Poemyza">Poemyza</tp:taxon-name-part>) <tp:taxon-name-part taxon-name-part-type="species" reg="beigerae">beigerae</tp:taxon-name-part></tp:taxon-name> Nowakowski, 1972</bold>
              </p><p><bold>Literature.</bold><xref ref-type="bibr" rid="B44">Nowakowski 1972</xref>, <xref ref-type="bibr" rid="B45">1973</xref>; <xref ref-type="bibr" rid="B88">Zlobin 1993a</xref>; <xref ref-type="bibr" rid="B11">Černý 2007</xref>; <xref ref-type="bibr" rid="B15">Černý and van Zuijlen 2022</xref>.</p><p><bold>Distribution.</bold> Palaearctic: Belgium, China (Inner Mongolia)<sup>#</sup>, Czech Republic, Germany, Hungary, Mongolia, Netherlands, North Korea, Poland, Russia, Slovakia, Sweden, Switzerland.</p><p>
                <bold>25. <tp:taxon-name><tp:taxon-name-part taxon-name-part-type="genus" reg="Cerodontha">Cerodontha</tp:taxon-name-part> (<tp:taxon-name-part taxon-name-part-type="subgenus" reg="Poemyza">Poemyza</tp:taxon-name-part>) <tp:taxon-name-part taxon-name-part-type="species" reg="bisetiorbita">bisetiorbita</tp:taxon-name-part></tp:taxon-name> (Sasakawa, 1955) (as <italic><tp:taxon-name><tp:taxon-name-part taxon-name-part-type="genus" reg="Phytobia">Phytobia</tp:taxon-name-part></tp:taxon-name></italic>)</bold>
              </p><p><bold>Literature.</bold><xref ref-type="bibr" rid="B49">Sasakawa 1955</xref>, <xref ref-type="bibr" rid="B50">1961</xref>, <xref ref-type="bibr" rid="B56">2005</xref>.</p><p><bold>Distribution.</bold> Palaearctic: Japan (Honshu); Oriental: China (Taiwan).</p><p>
                <bold>26. <tp:taxon-name><tp:taxon-name-part taxon-name-part-type="genus" reg="Cerodontha">Cerodontha</tp:taxon-name-part> (<tp:taxon-name-part taxon-name-part-type="subgenus" reg="Poemyza">Poemyza</tp:taxon-name-part>) <tp:taxon-name-part taxon-name-part-type="species" reg="hirta">hirta</tp:taxon-name-part></tp:taxon-name> Sasakawa, 1972</bold>
              </p><p><italic><tp:taxon-name><tp:taxon-name-part taxon-name-part-type="genus" reg="Cerodontha">Cerodontha</tp:taxon-name-part> <tp:taxon-name-part taxon-name-part-type="species" reg="hirtipennis">hirtipennis</tp:taxon-name-part></tp:taxon-name></italic> Sasakawa, 1977 (synonym).</p><p><bold>Literature.</bold><xref ref-type="bibr" rid="B53">Sasakawa 1972</xref>; <xref ref-type="bibr" rid="B61">Sasakawa and Fan 1985</xref>; <xref ref-type="bibr" rid="B94">Zlobin 2001b</xref>.</p><p><bold>Distribution.</bold> Oriental: China (Taiwan), Myanmar.</p><p>
                <bold>27. <tp:taxon-name><tp:taxon-name-part taxon-name-part-type="genus" reg="Cerodontha">Cerodontha</tp:taxon-name-part> (<tp:taxon-name-part taxon-name-part-type="subgenus" reg="Poemyza">Poemyza</tp:taxon-name-part>) <tp:taxon-name-part taxon-name-part-type="species" reg="incisa">incisa</tp:taxon-name-part></tp:taxon-name> (Meigen, 1830) (as <italic><tp:taxon-name><tp:taxon-name-part taxon-name-part-type="genus" reg="Agromyza">Agromyza</tp:taxon-name-part></tp:taxon-name></italic>)</bold>
              </p><p><italic><tp:taxon-name><tp:taxon-name-part taxon-name-part-type="genus" reg="Agromyza">Agromyza</tp:taxon-name-part> <tp:taxon-name-part taxon-name-part-type="species" reg="carbonella">carbonella</tp:taxon-name-part></tp:taxon-name></italic> Zetterstedt, 1860 (synonym).</p><p><italic><tp:taxon-name><tp:taxon-name-part taxon-name-part-type="genus" reg="Agromyza">Agromyza</tp:taxon-name-part> <tp:taxon-name-part taxon-name-part-type="species" reg="graminis">graminis</tp:taxon-name-part></tp:taxon-name></italic> Kaltenbach, 1873 (synonym).</p><p><italic><tp:taxon-name><tp:taxon-name-part taxon-name-part-type="genus" reg="Oscinis">Oscinis</tp:taxon-name-part> <tp:taxon-name-part taxon-name-part-type="species" reg="okazakii">okazakii</tp:taxon-name-part></tp:taxon-name></italic> Matsumura, 1916 (synonym).</p><p><bold>Literature.</bold><xref ref-type="bibr" rid="B74">Spencer1976</xref>; <xref ref-type="bibr" rid="B45">Nowakowski 1973</xref>; <xref ref-type="bibr" rid="B65">Soós and Papp 1984</xref>; <xref ref-type="bibr" rid="B77">Spencer 1990</xref>; <xref ref-type="bibr" rid="B36">Lonsdale 2021</xref>.</p><p><bold>Distribution.</bold> Palaearctic: Andorra, Armenia, Austria, Azerbaijan, Belarus, Bulgaria, Croatia, Czech Republic, Estonia, Finland, France, Georgia, Germany, Hungary, Iceland, Ireland, Italy, Japan, Kyrgyzstan, Latvia, Lithuania, Mongolia, Netherlands, Norway, Pakistan, Poland, Portugal, Romania, Russia, Slovakia, Spain, Sweden, Switzerland, Tajikistan, The United Kingdom, Turkey, Ukraine, Uzbekistan (<xref ref-type="bibr" rid="B65">Soós and Papp 1984</xref>); Oriental: China (Fujian); Nearctic: Canada, USA; Afrotropical: Madagascar (<ext-link xmlns:xlink="http://www.w3.org/1999/xlink" xlink:href="https://www.gbif.org/species/4571482" ext-link-type="uri" xlink:type="simple">https://www.gbif.org/species/4571482</ext-link>).</p><p>
                <bold>28. <tp:taxon-name><tp:taxon-name-part taxon-name-part-type="genus" reg="Cerodontha">Cerodontha</tp:taxon-name-part> (<tp:taxon-name-part taxon-name-part-type="subgenus" reg="Poemyza">Poemyza</tp:taxon-name-part>) <tp:taxon-name-part taxon-name-part-type="species" reg="lateralis">lateralis</tp:taxon-name-part></tp:taxon-name> (Macquart, 1835) (as <italic><tp:taxon-name><tp:taxon-name-part taxon-name-part-type="genus" reg="Agromyza">Agromyza</tp:taxon-name-part></tp:taxon-name></italic>)</bold>
              </p><p><italic><tp:taxon-name><tp:taxon-name-part taxon-name-part-type="genus" reg="Agromyza">Agromyza</tp:taxon-name-part> <tp:taxon-name-part taxon-name-part-type="species" reg="vittigera">vittigera</tp:taxon-name-part></tp:taxon-name></italic> Zetterstedt, 1848 (synonym).</p><p><italic><tp:taxon-name><tp:taxon-name-part taxon-name-part-type="genus" reg="Agromyza">Agromyza</tp:taxon-name-part> <tp:taxon-name-part taxon-name-part-type="species" reg="variceps">variceps</tp:taxon-name-part></tp:taxon-name></italic> Zetterstedt, 1860 (synonym).</p><p><italic><tp:taxon-name><tp:taxon-name-part taxon-name-part-type="genus" reg="Agromyza">Agromyza</tp:taxon-name-part> <tp:taxon-name-part taxon-name-part-type="species" reg="laminata">laminata</tp:taxon-name-part></tp:taxon-name></italic> Brischke, 1881 (synonym).</p><p><bold>Literature.</bold><xref ref-type="bibr" rid="B45">Nowakowski 1973</xref>; <xref ref-type="bibr" rid="B74">Spencer 1976</xref>; <xref ref-type="bibr" rid="B65">Soós and Papp 1984</xref>; <xref ref-type="bibr" rid="B96">Zlobin 2005</xref>, <xref ref-type="bibr" rid="B13">Černý 2018</xref>.</p><p><bold>Distribution.</bold> Palaearctic: Afghanistan, Armenia, Azerbaijan, Belarus, Bulgaria, China (Xinjiang), Croatia, Czech Republic, Denmark, Estonia, Finland, France, Germany, Greece, Hungary, Iran, Italy, Japan, Kazakhstan, Kyrgyzstan, Latvia, Lithuania, Moldova, Mongolia, Netherlands, Norway, Poland, Russia, Serbia, Spain, Sweden, Switzerland, Tajikistan, The United Kingdom, Tunisia, Turkey, Turkmenistan, Ukraine, Uzbekistan (<xref ref-type="bibr" rid="B65">Soós and Papp 1984</xref>); Nearctic: Canada, USA; Afrotropical: Madagascar (<ext-link xmlns:xlink="http://www.w3.org/1999/xlink" xlink:href="https://www.gbif.org/species/4571482" ext-link-type="uri" xlink:type="simple">https://www.gbif.org/species/4571482</ext-link>).</p><p>
                <bold>29. <tp:taxon-name><tp:taxon-name-part taxon-name-part-type="genus" reg="Cerodontha">Cerodontha</tp:taxon-name-part> (<tp:taxon-name-part taxon-name-part-type="subgenus" reg="Poemyza">Poemyza</tp:taxon-name-part>) <tp:taxon-name-part taxon-name-part-type="species" reg="muscina">muscina</tp:taxon-name-part></tp:taxon-name> (Meigen, 1830) (as <italic><tp:taxon-name><tp:taxon-name-part taxon-name-part-type="genus" reg="Agromyza">Agromyza</tp:taxon-name-part></tp:taxon-name></italic>)</bold>
              </p><p><italic><tp:taxon-name><tp:taxon-name-part taxon-name-part-type="genus" reg="Agromyza">Agromyza</tp:taxon-name-part> <tp:taxon-name-part taxon-name-part-type="species" reg="marginata">marginata</tp:taxon-name-part></tp:taxon-name></italic> Loew, 1869 (synonym).</p><p><bold>Literature.</bold><xref ref-type="bibr" rid="B74">Spencer 1976</xref>; <xref ref-type="bibr" rid="B65">Soós and Papp 1984</xref>; <xref ref-type="bibr" rid="B21">Dursun et al. 2015</xref>; <xref ref-type="bibr" rid="B16">Černý et al. 2018</xref>; <xref ref-type="bibr" rid="B29">Guglya 2021</xref>; <xref ref-type="bibr" rid="B36">Lonsdale 2021</xref>; <xref ref-type="bibr" rid="B17">Černý et al. 2022</xref>.</p><p><bold>Distribution.</bold> Palaearctic: Andorra, Austria, Belarus, Belgium, Bulgaria, China (Inner Mongolia)<sup>#</sup>, Croatia, Czech Republic, Denmark, Estonia, Finland, France, Germany, Greece, Hungary, Italy, Kyrgyzstan, Latvia, Lithuania, Netherlands, Norway, Poland, Portugal, Romania, Russia, Slovakia, South Korea, Spain, Sweden, Switzerland, The United Kingdom, Ukraine (<xref ref-type="bibr" rid="B65">Soós and Papp 1984</xref>); Nearctic: Canada, USA; Afrotropical: Madagascar (<ext-link xmlns:xlink="http://www.w3.org/1999/xlink" xlink:href="https://www.gbif.org/species/1552471" ext-link-type="uri" xlink:type="simple">https://www.gbif.org/species/1552471</ext-link>).</p><p>
                <bold>30. <tp:taxon-name><tp:taxon-name-part taxon-name-part-type="genus" reg="Cerodontha">Cerodontha</tp:taxon-name-part> (<tp:taxon-name-part taxon-name-part-type="subgenus" reg="Poemyza">Poemyza</tp:taxon-name-part>) <tp:taxon-name-part taxon-name-part-type="species" reg="oryziphila">oryziphila</tp:taxon-name-part></tp:taxon-name> Zlobin, 1993</bold>
              </p><p><bold>Literature.</bold><xref ref-type="bibr" rid="B88">Zlobin 1993a</xref>, <xref ref-type="bibr" rid="B94">Zlobin 2001b</xref>.</p><p><bold>Distribution.</bold> Oriental: China (Guangdong), Malaysia.</p><p>
                <bold>31. <tp:taxon-name><tp:taxon-name-part taxon-name-part-type="genus" reg="Cerodontha">Cerodontha</tp:taxon-name-part> (<tp:taxon-name-part taxon-name-part-type="subgenus" reg="Poemyza">Poemyza</tp:taxon-name-part>) <tp:taxon-name-part taxon-name-part-type="species" reg="setariae">setariae</tp:taxon-name-part></tp:taxon-name> (Spencer, 1959) (as <italic><tp:taxon-name><tp:taxon-name-part taxon-name-part-type="genus" reg="Phytobia">Phytobia</tp:taxon-name-part></tp:taxon-name></italic>)</bold>
              </p><p><bold>Literature.</bold><xref ref-type="bibr" rid="B67">Spencer 1959</xref>, <xref ref-type="bibr" rid="B77">1990</xref>; <xref ref-type="bibr" rid="B50">Sasakawa 1961</xref>.</p><p><bold>Distribution.</bold> Palaearctic: China (Shanghai); Japan; Afrotropical: Sierra Leone.</p><p>
                <bold>32. <tp:taxon-name><tp:taxon-name-part taxon-name-part-type="genus" reg="Cerodontha">Cerodontha</tp:taxon-name-part> (<tp:taxon-name-part taxon-name-part-type="subgenus" reg="Poemyza">Poemyza</tp:taxon-name-part>) <tp:taxon-name-part taxon-name-part-type="species" reg="superciliosa">superciliosa</tp:taxon-name-part></tp:taxon-name> (Zetterstedt, 1860) (as <italic><tp:taxon-name><tp:taxon-name-part taxon-name-part-type="genus" reg="Agromyza">Agromyza</tp:taxon-name-part></tp:taxon-name></italic>)</bold>
              </p><p><italic><tp:taxon-name><tp:taxon-name-part taxon-name-part-type="genus" reg="Agromyza">Agromyza</tp:taxon-name-part> <tp:taxon-name-part taxon-name-part-type="species" reg="coquilletti">coquilletti</tp:taxon-name-part></tp:taxon-name></italic> Malloch, 1913 (synonym).</p><p><bold>Literature.</bold><xref ref-type="bibr" rid="B45">Nowakowski 1973</xref>; <xref ref-type="bibr" rid="B74">Spencer 1976</xref>; <xref ref-type="bibr" rid="B96">Zlobin 2005</xref>; <xref ref-type="bibr" rid="B33">Karpa 2007</xref>; <xref ref-type="bibr" rid="B36">Lonsdale 2021</xref>.</p><p><bold>Distribution.</bold> Palaearctic: China (Xinjiang), Czech Republic, Denmark, Finland, France, Germany, Hungary, Italy, Kazakhstan, Latvia, Lithuania, Netherlands, Poland, Russia, Slovakia, Sweden, Spain, Switzerland, The United Kingdom, Turkmenistan, Ukraine, Uzbekistan; Nearctic: Canada, USA.</p></sec></tp:treatment-sec><tp:treatment-sec><!--Section generated to contain objects referenced in tp:taxon-treatment.--><fig id="F2" position="float" orientation="portrait"><object-id xmlns:xlink="http://www.w3.org/1999/xlink" content-type="doi" xlink:type="simple">10.3897/zookeys.1266.177044.figure2</object-id><object-id xmlns:xlink="http://www.w3.org/1999/xlink" content-type="arpha" xlink:type="simple">854FDE71-44CE-5DED-B062-B3EEDEE90299</object-id><label>Figure 2.</label><caption><p><tp:taxon-name><tp:taxon-name-part taxon-name-part-type="genus" reg="Cerodontha">Cerodontha</tp:taxon-name-part> (<tp:taxon-name-part taxon-name-part-type="subgenus" reg="Cerodontha">Cerodontha</tp:taxon-name-part>) <tp:taxon-name-part taxon-name-part-type="species" reg="flavicornis">flavicornis</tp:taxon-name-part></tp:taxon-name> (Egger, 1862). Male. <bold>A.</bold> Habitus, lateral view; <bold>B, C.</bold> Head, dorsal and lateral view; <bold>D, E.</bold> Thorax, lateral and dorsal view; <bold>F.</bold> Wing; <bold>G.</bold> Abdomen, dorsal view; <bold>H, L.</bold> Phallic complex, lateral and ventral view; <bold>I, J.</bold> Epandrial complex, anterior and lateral view; <bold>K, N.</bold> Ejaculatory apodeme, ventral and lateral view; <bold>M.</bold> Hypandrium, ventral view. Scale bars: 0.5 mm (<bold>A–E</bold>); 0.1 mm (<bold>H–N</bold>).</p></caption><graphic xmlns:xlink="http://www.w3.org/1999/xlink" xlink:href="zookeys-1266-055_article-177044__-g002.jpg" position="float" orientation="portrait" xlink:type="simple" id="oo_1505817.jpg"><uri content-type="original_file" xlink:type="simple">https://binary.pensoft.net/fig/1505817</uri></graphic></fig><fig id="F6" position="float" orientation="portrait"><object-id xmlns:xlink="http://www.w3.org/1999/xlink" content-type="doi" xlink:type="simple">10.3897/zookeys.1266.177044.figure6</object-id><object-id xmlns:xlink="http://www.w3.org/1999/xlink" content-type="arpha" xlink:type="simple">D050E000-27E6-5DB6-985C-77ECBF7558BC</object-id><label>Figure 6.</label><caption><p><tp:taxon-name><tp:taxon-name-part taxon-name-part-type="genus" reg="Cerodontha">Cerodontha</tp:taxon-name-part> (<tp:taxon-name-part taxon-name-part-type="subgenus" reg="Dizygomyza">Dizygomyza</tp:taxon-name-part>) <tp:taxon-name-part taxon-name-part-type="species" reg="flavilunulata">flavilunulata</tp:taxon-name-part></tp:taxon-name> sp. nov. Paratype male. <bold>A.</bold> Habitus, lateral view; <bold>B, C, D.</bold> Head, lateral and dorsal view; <bold>E, F.</bold> Thorax, dorsal and lateral view; <bold>G.</bold> Wing; <bold>H.</bold> Abdomen, dorsal view; <bold>I, J.</bold> Genitalia, lateral and ventral view; <bold>K.</bold> Epandrial complex, dorsal view; <bold>L, M.</bold> Phallic complex, lateral and ventral view (S-shaped tubules of distiphallus with a minor crack); <bold>N, O.</bold> Ejaculatory apodeme, lateral and ventral view. Scale bars: 0.5 mm (<bold>A–H</bold>); 0.1 mm (<bold>I–O</bold>).</p></caption><graphic xmlns:xlink="http://www.w3.org/1999/xlink" xlink:href="zookeys-1266-055_article-177044__-g006.jpg" position="float" orientation="portrait" xlink:type="simple" id="oo_1505821.jpg"><uri content-type="original_file" xlink:type="simple">https://binary.pensoft.net/fig/1505821</uri></graphic></fig><fig id="F4" position="float" orientation="portrait"><object-id xmlns:xlink="http://www.w3.org/1999/xlink" content-type="doi" xlink:type="simple">10.3897/zookeys.1266.177044.figure4</object-id><object-id xmlns:xlink="http://www.w3.org/1999/xlink" content-type="arpha" xlink:type="simple">E2C1611A-864B-5920-AB4B-E0E52DF13C50</object-id><label>Figure 4.</label><caption><p><tp:taxon-name><tp:taxon-name-part taxon-name-part-type="genus" reg="Cerodontha">Cerodontha</tp:taxon-name-part> (<tp:taxon-name-part taxon-name-part-type="subgenus" reg="Cerodontha">Cerodontha</tp:taxon-name-part>) <tp:taxon-name-part taxon-name-part-type="species" reg="fulvipes">fulvipes</tp:taxon-name-part></tp:taxon-name> (Meigen, 1830). Male. <bold>A.</bold> Habitus, lateral view; <bold>B, C.</bold> Head, lateral and dorsal view; <bold>D, E.</bold> Thorax, dorsal and lateral view; <bold>F.</bold> Wing. <bold>G, J.</bold> Phallic complex, lateral and ventral view; <bold>H, K.</bold> Ejaculatory apodeme, lateral and ventral view; <bold>I, L.</bold> Epandrial complex, anterior and anterolateral view; <bold>M.</bold> Hypandrium, ventral view. Scale bars: 0.5 mm (<bold>A–F</bold>); 0.1 mm (<bold>G–M</bold>).</p></caption><graphic xmlns:xlink="http://www.w3.org/1999/xlink" xlink:href="zookeys-1266-055_article-177044__-g004.jpg" position="float" orientation="portrait" xlink:type="simple" id="oo_1505819.jpg"><uri content-type="original_file" xlink:type="simple">https://binary.pensoft.net/fig/1505819</uri></graphic></fig><fig id="F14" position="float" orientation="portrait"><object-id xmlns:xlink="http://www.w3.org/1999/xlink" content-type="doi" xlink:type="simple">10.3897/zookeys.1266.177044.figure14</object-id><object-id xmlns:xlink="http://www.w3.org/1999/xlink" content-type="arpha" xlink:type="simple">41C3EAB8-8622-5EF4-A0B6-F0E27AC30D9C</object-id><label>Figure 14.</label><caption><p><tp:taxon-name><tp:taxon-name-part taxon-name-part-type="genus" reg="Cerodontha">Cerodontha</tp:taxon-name-part> (<tp:taxon-name-part taxon-name-part-type="subgenus" reg="Poemyza">Poemyza</tp:taxon-name-part>) <tp:taxon-name-part taxon-name-part-type="species" reg="beigerae">beigerae</tp:taxon-name-part></tp:taxon-name> Nowakowski, 1972. Male. <bold>A.</bold> Habitus, lateral view; <bold>B.</bold> Wing; <bold>C, D.</bold> Head, lateral and dorsal view; <bold>E, F.</bold> Thorax, lateral and dorsal view; <bold>G.</bold> Abdomen, dorsal view; <bold>H, K.</bold> Genitalia, lateral and ventral view; <bold>I, M.</bold> Phallic complex, lateral and ventral view; <bold>J, L.</bold> Ejaculatory apodeme, lateral and dorsal view; <bold>N, O.</bold> Epandrial complex, anterior and lateral view. Scale bars: 0.5 mm (<bold>A–G</bold>); 0.1 mm (<bold>H–O</bold>).</p></caption><graphic xmlns:xlink="http://www.w3.org/1999/xlink" xlink:href="zookeys-1266-055_article-177044__-g014.jpg" position="float" orientation="portrait" xlink:type="simple" id="oo_1505829.jpg"><uri content-type="original_file" xlink:type="simple">https://binary.pensoft.net/fig/1505829</uri></graphic></fig><fig id="F12" position="float" orientation="portrait"><object-id xmlns:xlink="http://www.w3.org/1999/xlink" content-type="doi" xlink:type="simple">10.3897/zookeys.1266.177044.figure12</object-id><object-id xmlns:xlink="http://www.w3.org/1999/xlink" content-type="arpha" xlink:type="simple">F3E64A88-7990-5D3C-9DD6-BA570C84C345</object-id><label>Figure 12.</label><caption><p><tp:taxon-name><tp:taxon-name-part taxon-name-part-type="genus" reg="Cerodontha">Cerodontha</tp:taxon-name-part> (<tp:taxon-name-part taxon-name-part-type="subgenus" reg="Icteromyza">Icteromyza</tp:taxon-name-part>) <tp:taxon-name-part taxon-name-part-type="species" reg="geniculata">geniculata</tp:taxon-name-part></tp:taxon-name> (Fallén, 1823). Male. <bold>A.</bold> Habitus, lateral view; <bold>B.</bold> Wing; <bold>C, D.</bold> Head, lateral and dorsal view; <bold>E, F.</bold> Thorax, dorsal and lateral view; <bold>G.</bold> Abdomen, dorsal view; <bold>H.</bold> Genitalia, lateral view; <bold>I, L.</bold> Phallic complex, lateral and ventral view; <bold>J, K.</bold> Ejaculatory apodeme, lateral and ventral view; <bold>M, N.</bold> Epandrial complex, anterior and anteroventral view; <bold>O.</bold> Hypandrium, ventral view. Scale bars: 0.5 mm (<bold>A–G</bold>); 0.1 mm (<bold>H–O</bold>).</p></caption><graphic xmlns:xlink="http://www.w3.org/1999/xlink" xlink:href="zookeys-1266-055_article-177044__-g012.jpg" position="float" orientation="portrait" xlink:type="simple" id="oo_1505827.jpg"><uri content-type="original_file" xlink:type="simple">https://binary.pensoft.net/fig/1505827</uri></graphic></fig><fig id="F9" position="float" orientation="portrait"><object-id xmlns:xlink="http://www.w3.org/1999/xlink" content-type="doi" xlink:type="simple">10.3897/zookeys.1266.177044.figure9</object-id><object-id xmlns:xlink="http://www.w3.org/1999/xlink" content-type="arpha" xlink:type="simple">1B48D360-A511-5B66-B260-714415BDEAA5</object-id><label>Figure 9.</label><caption><p><tp:taxon-name><tp:taxon-name-part taxon-name-part-type="genus" reg="Cerodontha">Cerodontha</tp:taxon-name-part> (<tp:taxon-name-part taxon-name-part-type="subgenus" reg="Dizygomyza">Dizygomyza</tp:taxon-name-part>) <tp:taxon-name-part taxon-name-part-type="species" reg="labradorensis">labradorensis</tp:taxon-name-part></tp:taxon-name> Spencer, 1969. Male. <bold>A.</bold> Habitus, lateral view; <bold>B, C.</bold> Head, lateral and dorsal view; <bold>D, E.</bold> Thorax, dorsal and lateral view; <bold>F.</bold> Abdomen, lateral view; <bold>G.</bold> Genitalia, lateral view; <bold>H.</bold> Epandrial complex, anterior view; <bold>I, J.</bold> Ejaculatory apodeme, lateral and ventral view; <bold>K, L.</bold> Phallic complex, lateral and ventral view; <bold>M.</bold> Hypandrium, ventral view. Scale bars: 0.5 mm (<bold>A–F</bold>); 0.1 mm (<bold>G–M</bold>).</p></caption><graphic xmlns:xlink="http://www.w3.org/1999/xlink" xlink:href="zookeys-1266-055_article-177044__-g009.jpg" position="float" orientation="portrait" xlink:type="simple" id="oo_1505824.jpg"><uri content-type="original_file" xlink:type="simple">https://binary.pensoft.net/fig/1505824</uri></graphic></fig><fig id="F10" position="float" orientation="portrait"><object-id xmlns:xlink="http://www.w3.org/1999/xlink" content-type="doi" xlink:type="simple">10.3897/zookeys.1266.177044.figure10</object-id><object-id xmlns:xlink="http://www.w3.org/1999/xlink" content-type="arpha" xlink:type="simple">39D58DDF-2975-5B99-9408-703AE1AE77CE</object-id><label>Figure 10.</label><caption><p><tp:taxon-name><tp:taxon-name-part taxon-name-part-type="genus" reg="Cerodontha">Cerodontha</tp:taxon-name-part> (<tp:taxon-name-part taxon-name-part-type="subgenus" reg="Dizygomyza">Dizygomyza</tp:taxon-name-part>) <tp:taxon-name-part taxon-name-part-type="species" reg="tumefacta">tumefacta</tp:taxon-name-part></tp:taxon-name> sp. nov. Paratype male. <bold>A.</bold> Habitus, lateral view; <bold>B, C.</bold> Head, lateral and dorsal view; <bold>D, E.</bold> Thorax, dorsal and lateral view; <bold>F.</bold> Abdomen, lateral view; <bold>G, J.</bold> Genitalia, lateral and ventral view; <bold>H, K.</bold> Epandrial complex, posterolateral and posterior view; <bold>I, L.</bold> Ejaculatory apodeme, lateral and ventral view. Scale bars: 0.5 mm (<bold>A–F</bold>); 0.1 mm (<bold>G–L</bold>).</p></caption><graphic xmlns:xlink="http://www.w3.org/1999/xlink" xlink:href="zookeys-1266-055_article-177044__-g010.jpg" position="float" orientation="portrait" xlink:type="simple" id="oo_1505825.jpg"><uri content-type="original_file" xlink:type="simple">https://binary.pensoft.net/fig/1505825</uri></graphic></fig><fig id="F11" position="float" orientation="portrait"><object-id xmlns:xlink="http://www.w3.org/1999/xlink" content-type="doi" xlink:type="simple">10.3897/zookeys.1266.177044.figure11</object-id><object-id xmlns:xlink="http://www.w3.org/1999/xlink" content-type="arpha" xlink:type="simple">704DE9C3-2E5E-5A0E-A821-F0F4F0CD6701</object-id><label>Figure 11.</label><caption><p><tp:taxon-name><tp:taxon-name-part taxon-name-part-type="genus" reg="Cerodontha">Cerodontha</tp:taxon-name-part> (<tp:taxon-name-part taxon-name-part-type="subgenus" reg="Dizygomyza">Dizygomyza</tp:taxon-name-part>) <tp:taxon-name-part taxon-name-part-type="species" reg="tumefacta">tumefacta</tp:taxon-name-part></tp:taxon-name> sp. nov. Paratype female. <bold>A.</bold> Habitus, lateral view; <bold>B, C.</bold> Head, lateral and dorsal view; <bold>D, E.</bold> Thorax, lateral and dorsal view; <bold>F.</bold> Abdomen, dorsal view; <bold>G, H.</bold> Spermathecae, ventral receptacle and oviscape, lateral and ventral view; <bold>I.</bold> Spermathecae; <bold>J.</bold> Proctiger, lateral and ventral view; <bold>K.</bold> Ventral receptacle, ventral view. Scale bars: 0.5 mm (<bold>A–H</bold>); 0.1 mm (<bold>I–K</bold>).</p></caption><graphic xmlns:xlink="http://www.w3.org/1999/xlink" xlink:href="zookeys-1266-055_article-177044__-g011.jpg" position="float" orientation="portrait" xlink:type="simple" id="oo_1505826.jpg"><uri content-type="original_file" xlink:type="simple">https://binary.pensoft.net/fig/1505826</uri></graphic></fig><fig id="F8" position="float" orientation="portrait"><object-id xmlns:xlink="http://www.w3.org/1999/xlink" content-type="doi" xlink:type="simple">10.3897/zookeys.1266.177044.figure8</object-id><object-id xmlns:xlink="http://www.w3.org/1999/xlink" content-type="arpha" xlink:type="simple">591F1114-9415-5FAF-92FD-42BB5D873A80</object-id><label>Figure 8.</label><caption><p><tp:taxon-name><tp:taxon-name-part taxon-name-part-type="genus" reg="Cerodontha">Cerodontha</tp:taxon-name-part> (<tp:taxon-name-part taxon-name-part-type="subgenus" reg="Dizygomyza">Dizygomyza</tp:taxon-name-part>) <tp:taxon-name-part taxon-name-part-type="species" reg="granditerga">granditerga</tp:taxon-name-part></tp:taxon-name> sp. nov. Paratype male. <bold>A.</bold> Habitus, lateral view; <bold>B, E.</bold> Head, lateral and dorsal view; <bold>C, D.</bold> Thorax, dorsal and lateral view; <bold>F.</bold> Wing; <bold>G.</bold> Abdomen, lateral view; <bold>H, K.</bold> Genitalia, lateral and ventral view; <bold>I, L.</bold> Epandrial complex, posterolateral and posterior view; <bold>J, M.</bold> Ejaculatory apodeme, lateral and ventral view. Scale bars: 0.5 mm (<bold>A–G</bold>); 0.1 mm (<bold>H–M</bold>).</p></caption><graphic xmlns:xlink="http://www.w3.org/1999/xlink" xlink:href="zookeys-1266-055_article-177044__-g008.jpg" position="float" orientation="portrait" xlink:type="simple" id="oo_1505823.jpg"><uri content-type="original_file" xlink:type="simple">https://binary.pensoft.net/fig/1505823</uri></graphic></fig></tp:treatment-sec><ref-list><ref id="B26"><mixed-citation xmlns:xlink="http://www.w3.org/1999/xlink" xlink:type="simple"><person-group><name name-style="western"><surname>Frick</surname><given-names>KE</given-names></name></person-group> (<year>1957</year>) <article-title>Nomenclatural changes and type designations of some New World <tp:taxon-name><tp:taxon-name-part taxon-name-part-type="family">Agromyzidae</tp:taxon-name-part></tp:taxon-name> (<tp:taxon-name><tp:taxon-name-part taxon-name-part-type="order">Diptera</tp:taxon-name-part></tp:taxon-name>).</article-title><source>Annals of the Entomological Society of America</source><volume>50</volume>(<issue>2</issue>): <fpage>198</fpage>–<lpage>205</lpage>. <ext-link xlink:href="10.1093/aesa/50.2.198" ext-link-type="doi" xlink:type="simple">https://doi.org/10.1093/aesa/50.2.198</ext-link></mixed-citation></ref><ref id="B31"><mixed-citation xmlns:xlink="http://www.w3.org/1999/xlink" xlink:type="simple"><person-group><name name-style="western"><surname>Hendel</surname><given-names>F</given-names></name></person-group> (<year>1931–1936</year>) <article-title><tp:taxon-name><tp:taxon-name-part taxon-name-part-type="family">Agromyzidae</tp:taxon-name-part></tp:taxon-name>. 59. In: Lindner E (Ed.</article-title><source>) Die Fliegen der Palaearktischen Region</source><volume>6</volume>(<issue>2</issue>): <fpage>1</fpage>–<lpage>256</lpage>.</mixed-citation></ref><ref id="B25"><mixed-citation xmlns:xlink="http://www.w3.org/1999/xlink" xlink:type="simple"><person-group><name name-style="western"><surname>Frick</surname><given-names>KE</given-names></name></person-group> (<year>1952</year>) <article-title>A generic revision of the family <tp:taxon-name><tp:taxon-name-part taxon-name-part-type="family">Agromyzidae</tp:taxon-name-part></tp:taxon-name> (<tp:taxon-name><tp:taxon-name-part taxon-name-part-type="order">Diptera</tp:taxon-name-part></tp:taxon-name>) with a catalogue of New World species.</article-title><source>University of California Publications in Entomology</source><volume>8</volume>: <fpage>339</fpage>–<lpage>452</lpage>.</mixed-citation></ref><ref id="B43"><mixed-citation xmlns:xlink="http://www.w3.org/1999/xlink" xlink:type="simple"><person-group><name name-style="western"><surname>Nowakowski</surname><given-names>JT</given-names></name></person-group> (<year>1967</year>) <article-title>Vorläufige Mitteilung zu einer Monographie der europäischen Arten der Gattung <italic><tp:taxon-name><tp:taxon-name-part taxon-name-part-type="genus">Cerodontha</tp:taxon-name-part></tp:taxon-name></italic> Rond. (<tp:taxon-name><tp:taxon-name-part taxon-name-part-type="order">Diptera</tp:taxon-name-part></tp:taxon-name>, <tp:taxon-name><tp:taxon-name-part taxon-name-part-type="family">Agromyzidae</tp:taxon-name-part></tp:taxon-name>).</article-title><source>Polskie Pismo Entomologiczne</source><volume>37</volume>(<issue>4</issue>): <fpage>633</fpage>–<lpage>661</lpage>.</mixed-citation></ref><ref id="B45"><mixed-citation xmlns:xlink="http://www.w3.org/1999/xlink" xlink:type="simple"><person-group><name name-style="western"><surname>Nowakowski</surname><given-names>JT</given-names></name></person-group> (<year>1973</year>) <article-title>Monographie der europäischen Arten der Gattung <italic><tp:taxon-name><tp:taxon-name-part taxon-name-part-type="genus">Cerodontha</tp:taxon-name-part></tp:taxon-name></italic> Rond. (<tp:taxon-name><tp:taxon-name-part taxon-name-part-type="order">Diptera</tp:taxon-name-part></tp:taxon-name>, <tp:taxon-name><tp:taxon-name-part taxon-name-part-type="family">Agromyzidae</tp:taxon-name-part></tp:taxon-name>).</article-title><source>Annales zoologici, Warszawa</source><volume>31</volume>(<issue>1</issue>): <fpage>1</fpage>–<lpage>327</lpage>.</mixed-citation></ref><ref id="B72"><mixed-citation xmlns:xlink="http://www.w3.org/1999/xlink" xlink:type="simple"><person-group><name name-style="western"><surname>Spencer</surname><given-names>KA</given-names></name></person-group> (<year>1969</year>) The <tp:taxon-name><tp:taxon-name-part taxon-name-part-type="family">Agromyzidae</tp:taxon-name-part></tp:taxon-name> of Canada and Alaska. Memoirs of the Entomological Society of Canada 64(S64): 1–311. <ext-link xlink:href="10.4039/entm10164fv" ext-link-type="doi" xlink:type="simple">https://doi.org/10.4039/entm10164fv</ext-link></mixed-citation></ref><ref id="B65"><mixed-citation xmlns:xlink="http://www.w3.org/1999/xlink" xlink:type="simple"><person-group><name name-style="western"><surname>Soós</surname><given-names>Á</given-names></name><name name-style="western"><surname>Papp</surname><given-names>L</given-names></name></person-group> (<year>1984</year>) <source>Catalogue of Palaearctic <tp:taxon-name><tp:taxon-name-part taxon-name-part-type="order">Diptera</tp:taxon-name-part></tp:taxon-name>. Vol. 9. <tp:taxon-name><tp:taxon-name-part taxon-name-part-type="family">Micropezidae</tp:taxon-name-part></tp:taxon-name>—Agromyzi-dae.</source><publisher-name>Akadémiai Kiadó</publisher-name>, <publisher-loc>Budapest</publisher-loc>, <size units="page">460 pp</size>.</mixed-citation></ref><ref id="B78"><mixed-citation xmlns:xlink="http://www.w3.org/1999/xlink" xlink:type="simple"><person-group><name name-style="western"><surname>Spencer</surname><given-names>KA</given-names></name><name name-style="western"><surname>Steyskal</surname><given-names>GC</given-names></name></person-group> (<year>1986</year>) Manual of the <tp:taxon-name><tp:taxon-name-part taxon-name-part-type="family">Agromyzidae</tp:taxon-name-part></tp:taxon-name> (<tp:taxon-name><tp:taxon-name-part taxon-name-part-type="order">Diptera</tp:taxon-name-part></tp:taxon-name>) of the United States. U. S. Department of Agriculture, Agriculture Handbook 638: 478 pp. <ext-link xlink:href="https://www.biodiversitylibrary.org/page/51258090" ext-link-type="uri" xlink:type="simple">https://www.biodiversitylibrary.org/page/51258090</ext-link></mixed-citation></ref><ref id="B60"><mixed-citation xmlns:xlink="http://www.w3.org/1999/xlink" xlink:type="simple"><person-group><name name-style="western"><surname>Scheffer</surname><given-names>S</given-names></name><name name-style="western"><surname>Winkler</surname><given-names>IS</given-names></name><name name-style="western"><surname>Wiegmann</surname><given-names>BM</given-names></name></person-group> (<year>2007</year>) <article-title>Phylogenetic relationships within the leafmining flies (<tp:taxon-name><tp:taxon-name-part taxon-name-part-type="order">Diptera</tp:taxon-name-part></tp:taxon-name>: <tp:taxon-name><tp:taxon-name-part taxon-name-part-type="family">Agromyzidae</tp:taxon-name-part></tp:taxon-name>) inferred from sequence data from multiple genes.</article-title><source>Molecular Phylogenetics and Evolution</source><volume>42</volume>(<issue>3</issue>): <fpage>756</fpage>–<lpage>775</lpage>. <ext-link xlink:href="https://sci-hub.ee/10.1016/j.ympev.2006.12.018" ext-link-type="uri" xlink:type="simple">https://sci-hub.ee/10.1016/j.ympev.2006.12.018</ext-link></mixed-citation></ref><ref id="B29"><mixed-citation xmlns:xlink="http://www.w3.org/1999/xlink" xlink:type="simple"><person-group><name name-style="western"><surname>Guglya</surname><given-names>Y</given-names></name></person-group> (<year>2021</year>) <article-title>Rearing mining flies (<tp:taxon-name><tp:taxon-name-part taxon-name-part-type="order">Diptera</tp:taxon-name-part></tp:taxon-name>: <tp:taxon-name><tp:taxon-name-part taxon-name-part-type="family">Agromyzidae</tp:taxon-name-part></tp:taxon-name>) from host plants as an instrument for associating females with males, with the description of seven new species.</article-title><source>Zootaxa</source><volume>5014</volume>(<issue>1</issue>): <fpage>1</fpage>–<lpage>158</lpage>. <ext-link xlink:href="10.11646/zootaxa.5014.1.1" ext-link-type="doi" xlink:type="simple">https://doi.org/10.11646/zootaxa.5014.1.1</ext-link></mixed-citation></ref><ref id="B36"><mixed-citation xmlns:xlink="http://www.w3.org/1999/xlink" xlink:type="simple"><person-group><name name-style="western"><surname>Lonsdale</surname><given-names>O</given-names></name></person-group> (<year>2021</year>) <article-title>Manual of North American <tp:taxon-name><tp:taxon-name-part taxon-name-part-type="family">Agromyzidae</tp:taxon-name-part></tp:taxon-name> (<tp:taxon-name><tp:taxon-name-part taxon-name-part-type="order">Diptera</tp:taxon-name-part></tp:taxon-name>, <tp:taxon-name><tp:taxon-name-part taxon-name-part-type="infraorder">Schizophora</tp:taxon-name-part></tp:taxon-name>), with re-vision of the fauna of the “Delmarva” states.</article-title><source>ZooKeys</source><volume>1051</volume>: <fpage>1</fpage>–<lpage>481</lpage>. <ext-link xlink:href="10.3897/zookeys.1051.64603" ext-link-type="doi" xlink:type="simple">https://doi.org/10.3897/zookeys.1051.64603</ext-link></mixed-citation></ref><ref id="B17"><mixed-citation xmlns:xlink="http://www.w3.org/1999/xlink" xlink:type="simple"><person-group><name name-style="western"><surname>Černý</surname><given-names>M</given-names></name><name name-style="western"><surname>Barták</surname><given-names>M</given-names></name><name name-style="western"><surname>Kubík</surname><given-names>S</given-names></name><name name-style="western"><surname>Vála</surname><given-names>M</given-names></name></person-group> (<year>2022</year>) <article-title>New records of <tp:taxon-name><tp:taxon-name-part taxon-name-part-type="family">Agromyzidae</tp:taxon-name-part></tp:taxon-name> (<tp:taxon-name><tp:taxon-name-part taxon-name-part-type="order">Diptera</tp:taxon-name-part></tp:taxon-name>) from Bulgaria.</article-title><source>Zootaxa</source><volume>5175</volume>(<issue>4</issue>): <fpage>401</fpage>–<lpage>438</lpage>. <ext-link xlink:href="10.11646/zootaxa.5175.4.1" ext-link-type="doi" xlink:type="simple">https://doi.org/10.11646/zootaxa.5175.4.1</ext-link></mixed-citation></ref><ref id="B10"><mixed-citation xmlns:xlink="http://www.w3.org/1999/xlink" xlink:type="simple"><person-group><name name-style="western"><surname>Boucher</surname><given-names>S</given-names></name><name name-style="western"><surname>Wheeler</surname><given-names>TA</given-names></name></person-group> (<year>2001</year>) <article-title>Diversity of <tp:taxon-name><tp:taxon-name-part taxon-name-part-type="family">Agromyzidae</tp:taxon-name-part></tp:taxon-name> (<tp:taxon-name><tp:taxon-name-part taxon-name-part-type="order">Diptera</tp:taxon-name-part></tp:taxon-name>) in disjunct grasslands of the southern Yukon Territory.</article-title><source>Canadian Entomologist</source><volume>133</volume>(<issue>5</issue>): <fpage>593</fpage>–<lpage>621</lpage>. <ext-link xlink:href="10.4039/Ent133593-5" ext-link-type="doi" xlink:type="simple">https://doi.org/10.4039/Ent133593-5</ext-link></mixed-citation></ref><ref id="B16"><mixed-citation xmlns:xlink="http://www.w3.org/1999/xlink" xlink:type="simple"><person-group><name name-style="western"><surname>Černý</surname><given-names>M</given-names></name><name name-style="western"><surname>Andrade</surname><given-names>R</given-names></name><name name-style="western"><surname>Gonçalves</surname><given-names>AR</given-names></name><name name-style="western"><surname>von Tschirnhaus</surname><given-names>M</given-names></name></person-group> (<year>2018</year>) <article-title>New records of <tp:taxon-name><tp:taxon-name-part taxon-name-part-type="family">Agromyzidae</tp:taxon-name-part></tp:taxon-name> (<tp:taxon-name><tp:taxon-name-part taxon-name-part-type="order">Diptera</tp:taxon-name-part></tp:taxon-name>) from Portugal, with an updated checklist. Acta Musei Silesiae.</article-title><source>Scientiae Naturales</source><volume>67</volume>(<issue>1</issue>): <fpage>7</fpage>–<lpage>57</lpage>. <ext-link xlink:href="10.2478/cszma-2018-0002" ext-link-type="doi" xlink:type="simple">https://doi.org/10.2478/cszma-2018-0002</ext-link></mixed-citation></ref><ref id="B21"><mixed-citation xmlns:xlink="http://www.w3.org/1999/xlink" xlink:type="simple"><person-group><name name-style="western"><surname>Dursun</surname><given-names>O</given-names></name><name name-style="western"><surname>Civelek</surname><given-names>HS</given-names></name><name name-style="western"><surname>Barták</surname><given-names>M</given-names></name><name name-style="western"><surname>Kubík</surname><given-names>Š</given-names></name><name name-style="western"><surname>Yildirim</surname><given-names>EM</given-names></name><name name-style="western"><surname>Černý</surname><given-names>M</given-names></name></person-group> (<year>2015</year>) <article-title>Contributions to leafminer (<tp:taxon-name><tp:taxon-name-part taxon-name-part-type="order">Diptera</tp:taxon-name-part></tp:taxon-name>: <tp:taxon-name><tp:taxon-name-part taxon-name-part-type="family">Agromyzidae</tp:taxon-name-part></tp:taxon-name>) fauna and new records of plant pests and weeds in Turkey.</article-title><source>Türkiye Entomoloji Dergisi</source><volume>39</volume>(<issue>2</issue>): <fpage>159</fpage>–<lpage>169</lpage>. <ext-link xlink:href="10.16970/ted.19978" ext-link-type="doi" xlink:type="simple">https://doi.org/10.16970/ted.19978</ext-link></mixed-citation></ref><ref id="B76"><mixed-citation xmlns:xlink="http://www.w3.org/1999/xlink" xlink:type="simple"><person-group><name name-style="western"><surname>Spencer</surname><given-names>KA</given-names></name></person-group> (<year>1987</year>) <tp:taxon-name><tp:taxon-name-part taxon-name-part-type="family">Agromyzidae</tp:taxon-name-part></tp:taxon-name>. In: McAlpine JF, Peterson BV, Shewell GE, Teskey HJ, Vockeroth JR, Wood DM (Coords) Manual of Neartic <tp:taxon-name><tp:taxon-name-part taxon-name-part-type="order">Diptera</tp:taxon-name-part></tp:taxon-name>. Vol. 2. Monograph 28. Research Branch, Agriculture Canada, Ottawa, 869–879.</mixed-citation></ref><ref id="B7"><mixed-citation xmlns:xlink="http://www.w3.org/1999/xlink" xlink:type="simple"><person-group><name name-style="western"><surname>Boucher</surname><given-names>S</given-names></name></person-group> (<year>2010</year>) <article-title>80. <tp:taxon-name><tp:taxon-name-part taxon-name-part-type="family">Agromyzidae</tp:taxon-name-part></tp:taxon-name> (Leaf-mining flies).</article-title> In: <person-group><name name-style="western"><surname>Brown</surname><given-names>BV</given-names></name><name name-style="western"><surname>Borkent</surname><given-names>A</given-names></name><name name-style="western"><surname>Cumming</surname><given-names>JM</given-names></name><name name-style="western"><surname>Wood</surname><given-names>DM</given-names></name><name name-style="western"><surname>Woodley</surname><given-names>NE</given-names></name><name name-style="western"><surname>Zumbado</surname><given-names>MA</given-names></name></person-group> (<role>Eds</role>) <issue-title>Manual of Central American Diptera.</issue-title><source>Vol. 2. National Research Council Canada, Ottawa, Ontario, Canada</source>, <fpage>1057</fpage>–<lpage>1071</lpage>.</mixed-citation></ref><ref id="B37"><mixed-citation xmlns:xlink="http://www.w3.org/1999/xlink" xlink:type="simple"><person-group><name name-style="western"><surname>Lonsdale</surname><given-names>O</given-names></name><name name-style="western"><surname>von Tschirnhaus</surname><given-names>M</given-names></name></person-group> (<year>2021</year>) <article-title>86. <tp:taxon-name><tp:taxon-name-part taxon-name-part-type="family">Agromyzidae</tp:taxon-name-part></tp:taxon-name>.</article-title> In: <person-group><name name-style="western"><surname>Kirk-Spriggs</surname><given-names>AH</given-names></name><name name-style="western"><surname>Sinclair</surname><given-names>BJ</given-names></name></person-group> (<role>Eds</role>) <issue-title>Manual of Afrotropical Diptera.</issue-title><source>Vol. 3. <tp:taxon-name><tp:taxon-name-part taxon-name-part-type="suborder">Brachycera</tp:taxon-name-part></tp:taxon-name>—<tp:taxon-name><tp:taxon-name-part taxon-name-part-type="suborder">Cyclorrhapha</tp:taxon-name-part></tp:taxon-name>, excluding <tp:taxon-name><tp:taxon-name-part taxon-name-part-type="parvorder">Calyptratae</tp:taxon-name-part></tp:taxon-name>. Suricata 8. South African National Biodiversity Institute, Pretoria</source>, <fpage>1913</fpage>–<lpage>1938</lpage>.</mixed-citation></ref><ref id="B74"><mixed-citation xmlns:xlink="http://www.w3.org/1999/xlink" xlink:type="simple"><person-group><name name-style="western"><surname>Spencer</surname><given-names>KA</given-names></name></person-group> (<year>1976</year>) <source>The <tp:taxon-name><tp:taxon-name-part taxon-name-part-type="family">Agromyzidae</tp:taxon-name-part></tp:taxon-name> (<tp:taxon-name><tp:taxon-name-part taxon-name-part-type="order">Diptera</tp:taxon-name-part></tp:taxon-name>) of Fennoscandia and Denmark. Fauna Entomologica Scandinavica volume 5. Scandinavian Science Press Ltd.</source><publisher-name>, Klampenborg</publisher-name>, <publisher-loc>Denmark</publisher-loc>, <size units="page">606 pp</size>. <ext-link xlink:href="10.1163/9789004533950" ext-link-type="doi" xlink:type="simple">https://doi.org/10.1163/9789004533950</ext-link></mixed-citation></ref><ref id="B55"><mixed-citation xmlns:xlink="http://www.w3.org/1999/xlink" xlink:type="simple"><person-group><name name-style="western"><surname>Sasakawa</surname><given-names>M</given-names></name></person-group> (<year>1996</year>) <article-title>Oriental <tp:taxon-name><tp:taxon-name-part taxon-name-part-type="family">Agromyzidae</tp:taxon-name-part></tp:taxon-name> (<tp:taxon-name><tp:taxon-name-part taxon-name-part-type="order">Diptera</tp:taxon-name-part></tp:taxon-name>) in Bishop Museum, Part 2. Scientific Reports of the Kyoto prefectural University.</article-title><source>Agriculture</source><volume>48</volume>: <fpage>7</fpage>–<lpage>37</lpage>.</mixed-citation></ref><ref id="B51"><mixed-citation xmlns:xlink="http://www.w3.org/1999/xlink" xlink:type="simple"><person-group><name name-style="western"><surname>Sasakawa</surname><given-names>M</given-names></name></person-group> (<year>1963a</year>) <article-title>Oriental <tp:taxon-name><tp:taxon-name-part taxon-name-part-type="family">Agromyzidae</tp:taxon-name-part></tp:taxon-name> (<tp:taxon-name><tp:taxon-name-part taxon-name-part-type="order">Diptera</tp:taxon-name-part></tp:taxon-name>) in Bishop Museum, Part 1.</article-title><source>Pacific Insects</source><volume>5</volume>(<issue>1</issue>): <fpage>23</fpage>–<lpage>50</lpage>.</mixed-citation></ref><ref id="B18"><mixed-citation xmlns:xlink="http://www.w3.org/1999/xlink" xlink:type="simple"><person-group><name name-style="western"><surname>Chen</surname><given-names>XL</given-names></name><name name-style="western"><surname>Wang</surname><given-names>XJ</given-names></name></person-group> (<year>2003</year>) <article-title>A taxonomic study of Chinese members of the subgenus <tp:taxon-name><tp:taxon-name-part taxon-name-part-type="genus"/><tp:taxon-name-part taxon-name-part-type="subgenus">Butomomyza</tp:taxon-name-part></tp:taxon-name> Nowakowski, Genus <italic><tp:taxon-name><tp:taxon-name-part taxon-name-part-type="genus">Cerodontha</tp:taxon-name-part></tp:taxon-name></italic> Rondani (<tp:taxon-name><tp:taxon-name-part taxon-name-part-type="order">Diptera</tp:taxon-name-part></tp:taxon-name>, <tp:taxon-name><tp:taxon-name-part taxon-name-part-type="family">Agromyzidae</tp:taxon-name-part></tp:taxon-name>).</article-title><source>Acta Zootaxonomica Sinica</source><volume>28</volume>(<issue>2</issue>): <fpage>356</fpage>–<lpage>358</lpage>.</mixed-citation></ref><ref id="B88"><mixed-citation xmlns:xlink="http://www.w3.org/1999/xlink" xlink:type="simple"><person-group><name name-style="western"><surname>Zlobin</surname><given-names>VV</given-names></name></person-group> (<year>1993a</year>) <article-title>Review of mining flies of the genus <italic><tp:taxon-name><tp:taxon-name-part taxon-name-part-type="genus">Cerodontha</tp:taxon-name-part></tp:taxon-name></italic>. IV. Subgenus <tp:taxon-name><tp:taxon-name-part taxon-name-part-type="genus"/><tp:taxon-name-part taxon-name-part-type="subgenus">Poemyza</tp:taxon-name-part></tp:taxon-name> (<tp:taxon-name><tp:taxon-name-part taxon-name-part-type="order">Diptera</tp:taxon-name-part></tp:taxon-name>: <tp:taxon-name><tp:taxon-name-part taxon-name-part-type="family">Agromyzidae</tp:taxon-name-part></tp:taxon-name>).</article-title><source>Zoosystematica Rossica</source><volume>1</volume>(<issue>1992</issue>): <fpage>117</fpage>–<lpage>141</lpage>.</mixed-citation></ref><ref id="B50"><mixed-citation xmlns:xlink="http://www.w3.org/1999/xlink" xlink:type="simple"><person-group><name name-style="western"><surname>Sasakawa</surname><given-names>M</given-names></name></person-group> (<year>1961</year>) <article-title>A study of the Japanese <tp:taxon-name><tp:taxon-name-part taxon-name-part-type="family">Agromyzidae</tp:taxon-name-part></tp:taxon-name> (<tp:taxon-name><tp:taxon-name-part taxon-name-part-type="order">Diptera</tp:taxon-name-part></tp:taxon-name>), Part 2.</article-title><source>Pacific Insects</source><volume>3</volume>: <fpage>307</fpage>–<lpage>472</lpage>.</mixed-citation></ref><ref id="B53"><mixed-citation xmlns:xlink="http://www.w3.org/1999/xlink" xlink:type="simple"><person-group><name name-style="western"><surname>Sasakawa</surname><given-names>M</given-names></name></person-group> (<year>1972</year>) <article-title>Formosan <tp:taxon-name><tp:taxon-name-part taxon-name-part-type="family">Agromyzidae</tp:taxon-name-part></tp:taxon-name> (<tp:taxon-name><tp:taxon-name-part taxon-name-part-type="order">Diptera</tp:taxon-name-part></tp:taxon-name>). Scientific Reports of the Kyoto prefectural University.</article-title><source>Agriculture</source><volume>24</volume>: <fpage>43</fpage>–<lpage>82</lpage>.</mixed-citation></ref><ref id="B77"><mixed-citation xmlns:xlink="http://www.w3.org/1999/xlink" xlink:type="simple"><person-group><name name-style="western"><surname>Spencer</surname><given-names>KA</given-names></name></person-group> (<year>1990</year>) <source>Host specialization in the world <tp:taxon-name><tp:taxon-name-part taxon-name-part-type="family">Agromyzidae</tp:taxon-name-part></tp:taxon-name> (<tp:taxon-name><tp:taxon-name-part taxon-name-part-type="order">Diptera</tp:taxon-name-part></tp:taxon-name>). Series Entomologica, 45.</source><publisher-name>Kluwer Academic Publishers</publisher-name>, <publisher-loc>Dordrecht</publisher-loc>, <size units="page">444 pp</size>. <ext-link xlink:href="10.1007/978-94-009-1874-0" ext-link-type="doi" xlink:type="simple">https://doi.org/10.1007/978-94-009-1874-0</ext-link></mixed-citation></ref><ref id="B58"><mixed-citation xmlns:xlink="http://www.w3.org/1999/xlink" xlink:type="simple"><person-group><name name-style="western"><surname>Sasakawa</surname><given-names>M</given-names></name></person-group> (<year>2008</year>) <article-title><tp:taxon-name><tp:taxon-name-part taxon-name-part-type="family">Agromyzidae</tp:taxon-name-part></tp:taxon-name> (<tp:taxon-name><tp:taxon-name-part taxon-name-part-type="class">Insecta</tp:taxon-name-part></tp:taxon-name>: <tp:taxon-name><tp:taxon-name-part taxon-name-part-type="order">Diptera</tp:taxon-name-part></tp:taxon-name>) from the Alishan Mountains, Taiwan, with descriptions of five new species.</article-title><source>Species Diversity: An International Journal for Taxonomy, Systematics, Speciation, Biogeography, and Life History Research of Animals</source><volume>13</volume>(<issue>2–3</issue>): <fpage>133</fpage>–<lpage>148</lpage>. <ext-link xlink:href="10.12782/specdiv.13.133" ext-link-type="doi" xlink:type="simple">https://doi.org/10.12782/specdiv.13.133</ext-link></mixed-citation></ref><ref id="B68"><mixed-citation xmlns:xlink="http://www.w3.org/1999/xlink" xlink:type="simple"><person-group><name name-style="western"><surname>Spencer</surname><given-names>KA</given-names></name></person-group> (<year>1961</year>) <article-title>A synopsis of the Oriental <tp:taxon-name><tp:taxon-name-part taxon-name-part-type="family">Agromyzidae</tp:taxon-name-part></tp:taxon-name> (<tp:taxon-name><tp:taxon-name-part taxon-name-part-type="order">Diptera</tp:taxon-name-part></tp:taxon-name>).</article-title><source>Transactions of the Royal Entomological Society of London</source><volume>113</volume>(<issue>4</issue>): <fpage>55</fpage>–<lpage>100</lpage>. <ext-link xlink:href="10.1111/j.1365-2311.1961.tb00802.x" ext-link-type="doi" xlink:type="simple">https://doi.org/10.1111/j.1365-2311.1961.tb00802.x</ext-link></mixed-citation></ref><ref id="B27"><mixed-citation xmlns:xlink="http://www.w3.org/1999/xlink" xlink:type="simple"><person-group><name name-style="western"><surname>Garg</surname><given-names>PK</given-names></name></person-group> (<year>1971</year>) <article-title>Studies on <tp:taxon-name><tp:taxon-name-part taxon-name-part-type="family">Agromyzidae</tp:taxon-name-part></tp:taxon-name> (<tp:taxon-name><tp:taxon-name-part taxon-name-part-type="order">Diptera</tp:taxon-name-part></tp:taxon-name>) from the Gangetic Basin. Part III. Descriptions of seven new species of <italic><tp:taxon-name><tp:taxon-name-part taxon-name-part-type="genus">Cerodontha</tp:taxon-name-part></tp:taxon-name></italic> Rondani.</article-title><source>Oriental Insects Supplement</source><volume>1</volume>: <fpage>213</fpage>–<lpage>233</lpage>. <ext-link xlink:href="10.1080/00305316.1971.11745219" ext-link-type="doi" xlink:type="simple">https://doi.org/10.1080/00305316.1971.11745219</ext-link></mixed-citation></ref><ref id="B12"><mixed-citation xmlns:xlink="http://www.w3.org/1999/xlink" xlink:type="simple"><person-group><name name-style="western"><surname>Černý</surname><given-names>M</given-names></name></person-group> (<year>2010</year>) <article-title>A review of the species of <italic><tp:taxon-name><tp:taxon-name-part taxon-name-part-type="genus">Cerodontha</tp:taxon-name-part></tp:taxon-name></italic> Rondani (<tp:taxon-name><tp:taxon-name-part taxon-name-part-type="order">Diptera</tp:taxon-name-part></tp:taxon-name>: <tp:taxon-name><tp:taxon-name-part taxon-name-part-type="family">Agromyzidae</tp:taxon-name-part></tp:taxon-name>) of Israel, with a new species of the subgenus <tp:taxon-name><tp:taxon-name-part taxon-name-part-type="genus"/><tp:taxon-name-part taxon-name-part-type="subgenus">Poemyza</tp:taxon-name-part></tp:taxon-name> Hendel, 1931.</article-title><source>Israel Journal of Entomology</source><volume>40</volume>: <fpage>117</fpage>–<lpage>143</lpage>. <ext-link xlink:href="https://ij-entomology.online/ojs/index.php/ije/article/view/260" ext-link-type="uri" xlink:type="simple">https://ij-entomology.online/ojs/index.php/ije/article/view/260</ext-link></mixed-citation></ref><ref id="B95"><mixed-citation xmlns:xlink="http://www.w3.org/1999/xlink" xlink:type="simple"><person-group><name name-style="western"><surname>Zlobin</surname><given-names>VV</given-names></name></person-group> (<year>2001c</year>) <article-title>Review of the mining flies of the subgenus <tp:taxon-name><tp:taxon-name-part taxon-name-part-type="genus"/><tp:taxon-name-part taxon-name-part-type="subgenus">Cerodontha</tp:taxon-name-part></tp:taxon-name> Rondani. XII. Oriental <italic><tp:taxon-name><tp:taxon-name-part taxon-name-part-type="genus"/><tp:taxon-name-part taxon-name-part-type="subgenus">Butomomyza</tp:taxon-name-part></tp:taxon-name></italic> species (<tp:taxon-name><tp:taxon-name-part taxon-name-part-type="order">Diptera</tp:taxon-name-part></tp:taxon-name>: <tp:taxon-name><tp:taxon-name-part taxon-name-part-type="family">Agromyzidae</tp:taxon-name-part></tp:taxon-name>).</article-title><source>International Journal of Dipterological Research</source><volume>12</volume>(<issue>2</issue>): <fpage>113</fpage>–<lpage>122</lpage>.</mixed-citation></ref><ref id="B66"><mixed-citation xmlns:xlink="http://www.w3.org/1999/xlink" xlink:type="simple"><person-group><name name-style="western"><surname>Spasić</surname><given-names>R</given-names></name></person-group> (<year>1996</year>) <article-title><tp:taxon-name><tp:taxon-name-part taxon-name-part-type="family">Agromyzidae</tp:taxon-name-part></tp:taxon-name> (<tp:taxon-name><tp:taxon-name-part taxon-name-part-type="class">Insecta</tp:taxon-name-part></tp:taxon-name>, <tp:taxon-name><tp:taxon-name-part taxon-name-part-type="order">Diptera</tp:taxon-name-part></tp:taxon-name>).</article-title> In: <person-group><name name-style="western"><surname>Nonveiller</surname><given-names>G</given-names></name><name name-style="western"><surname>Karaman</surname><given-names>GS</given-names></name><name name-style="western"><surname>Mihajlović</surname><given-names>L</given-names></name><name name-style="western"><surname>Mijušković</surname><given-names>M</given-names></name><name name-style="western"><surname>Pavićević</surname><given-names>L</given-names></name><name name-style="western"><surname>Velimirović</surname><given-names>V</given-names></name></person-group> (<role>Eds</role>) <issue-title>The fauna of Durmitor, 5.</issue-title><source>Special editions (Monographies and Studies) Vol. 32, section of Natural Sciences volume 18. The Montenegrin Academy of Sciences and Arts, Podgorica</source>, <fpage>107</fpage>–<lpage>135</lpage>.</mixed-citation></ref><ref id="B13"><mixed-citation xmlns:xlink="http://www.w3.org/1999/xlink" xlink:type="simple"><person-group><name name-style="western"><surname>Černý</surname><given-names>M</given-names></name></person-group> (<year>2018</year>) <article-title>Additional new records of <tp:taxon-name><tp:taxon-name-part taxon-name-part-type="family">Agromyzidae</tp:taxon-name-part></tp:taxon-name> (<tp:taxon-name><tp:taxon-name-part taxon-name-part-type="order">Diptera</tp:taxon-name-part></tp:taxon-name>) from the Palaearctic Region. Acta Musei Silesiae.</article-title><source>Scientiae Naturales</source><volume>67</volume>(<issue>2</issue>): <fpage>117</fpage>–<lpage>137</lpage>. <ext-link xlink:href="10.2478/cszma-2018-0010" ext-link-type="doi" xlink:type="simple">https://doi.org/10.2478/cszma-2018-0010</ext-link></mixed-citation></ref><ref id="B14"><mixed-citation xmlns:xlink="http://www.w3.org/1999/xlink" xlink:type="simple"><person-group><name name-style="western"><surname>Černý</surname><given-names>M</given-names></name><name name-style="western"><surname>Bächli</surname><given-names>G</given-names></name></person-group> (<year>2018</year>) <article-title>New records of <tp:taxon-name><tp:taxon-name-part taxon-name-part-type="family">Agromyzidae</tp:taxon-name-part></tp:taxon-name> (<tp:taxon-name><tp:taxon-name-part taxon-name-part-type="order">Diptera</tp:taxon-name-part></tp:taxon-name>) from Switzerland and an updated checklist.</article-title><source>Alpine Entomology</source><volume>2</volume>: <fpage>115</fpage>–<lpage>137</lpage>. <ext-link xlink:href="10.3897/alpento.2.28973" ext-link-type="doi" xlink:type="simple">https://doi.org/10.3897/alpento.2.28973</ext-link></mixed-citation></ref><ref id="B93"><mixed-citation xmlns:xlink="http://www.w3.org/1999/xlink" xlink:type="simple"><person-group><name name-style="western"><surname>Zlobin</surname><given-names>VV</given-names></name></person-group> (<year>2001a</year>) <article-title>Review of mining flies of the genus <italic><tp:taxon-name><tp:taxon-name-part taxon-name-part-type="genus">Cerodontha</tp:taxon-name-part></tp:taxon-name></italic> Rondani. X. Contribution to the knowledge of the Oriental <italic><tp:taxon-name><tp:taxon-name-part taxon-name-part-type="genus">Cerodontha</tp:taxon-name-part></tp:taxon-name></italic> (s. str.) species (<tp:taxon-name><tp:taxon-name-part taxon-name-part-type="order">Diptera</tp:taxon-name-part></tp:taxon-name>: <tp:taxon-name><tp:taxon-name-part taxon-name-part-type="family">Agromyzidae</tp:taxon-name-part></tp:taxon-name>).</article-title><source>International Journal of Dipterological Research</source><volume>12</volume>(<issue>2</issue>): <fpage>101</fpage>–<lpage>105</lpage>.</mixed-citation></ref><ref id="B56"><mixed-citation xmlns:xlink="http://www.w3.org/1999/xlink" xlink:type="simple"><person-group><name name-style="western"><surname>Sasakawa</surname><given-names>M</given-names></name></person-group> (<year>2005</year>) <article-title>Notes on the Japanese <tp:taxon-name><tp:taxon-name-part taxon-name-part-type="family">Agromyzidae</tp:taxon-name-part></tp:taxon-name> (<tp:taxon-name><tp:taxon-name-part taxon-name-part-type="order">Diptera</tp:taxon-name-part></tp:taxon-name>), 5. Japanese species of the genus <italic><tp:taxon-name><tp:taxon-name-part taxon-name-part-type="genus">Cerodontha</tp:taxon-name-part></tp:taxon-name></italic> Rondani, with the description of five new species. Scientific Reports of the Kyoto prefectural University.</article-title><source>Human Environment and Agriculture</source><volume>57</volume>: <fpage>47</fpage>–<lpage>64</lpage>.</mixed-citation></ref><ref id="B86"><mixed-citation xmlns:xlink="http://www.w3.org/1999/xlink" xlink:type="simple"><person-group><name name-style="western"><surname>Zlobin</surname><given-names>VV</given-names></name></person-group> (<year>1984b</year>) <article-title>Novye vidy minirujuščich much roda <italic><tp:taxon-name><tp:taxon-name-part taxon-name-part-type="genus">Cerodontha</tp:taxon-name-part></tp:taxon-name></italic> Rond. (podrod <italic><tp:taxon-name><tp:taxon-name-part taxon-name-part-type="genus">Dizygomyza</tp:taxon-name-part></tp:taxon-name></italic> Hd.) (<tp:taxon-name><tp:taxon-name-part taxon-name-part-type="order">Diptera</tp:taxon-name-part></tp:taxon-name>, <tp:taxon-name><tp:taxon-name-part taxon-name-part-type="family">Agromyzidae</tp:taxon-name-part></tp:taxon-name>) iz SSSR i Mongolii.</article-title><source>Nasekomye Mongolii</source><volume>9</volume>: <fpage>520</fpage>–<lpage>526</lpage>. [New species of mining flies of the genus <tp:taxon-name><tp:taxon-name-part taxon-name-part-type="genus">Cerodontha</tp:taxon-name-part> <tp:taxon-name-part taxon-name-part-type="authority">Rond.</tp:taxon-name-part> (<tp:taxon-name-part taxon-name-part-type="infraspecific-rank">Subgenus</tp:taxon-name-part> <tp:taxon-name-part taxon-name-part-type="subgenus">Dizygomyza</tp:taxon-name-part></tp:taxon-name> Hd.) (<tp:taxon-name><tp:taxon-name-part taxon-name-part-type="order">Diptera</tp:taxon-name-part></tp:taxon-name>, <tp:taxon-name><tp:taxon-name-part taxon-name-part-type="family">Agromyzidae</tp:taxon-name-part></tp:taxon-name>) from the USSR and Mongolia]</mixed-citation></ref><ref id="B5"><mixed-citation xmlns:xlink="http://www.w3.org/1999/xlink" xlink:type="simple"><person-group><name name-style="western"><surname>Boucher</surname><given-names>S</given-names></name></person-group> (<year>2005</year>) <article-title>Description of an unusual new Costa Rican species of <tp:taxon-name><tp:taxon-name-part taxon-name-part-type="genus">Cerodontha</tp:taxon-name-part> (<tp:taxon-name-part taxon-name-part-type="subgenus">Dizygomyza</tp:taxon-name-part>)</tp:taxon-name> with additional notes on Neotropical species of <italic><tp:taxon-name><tp:taxon-name-part taxon-name-part-type="genus">Dizygomyza</tp:taxon-name-part></tp:taxon-name></italic> (<tp:taxon-name><tp:taxon-name-part taxon-name-part-type="order">Diptera</tp:taxon-name-part></tp:taxon-name>: <tp:taxon-name><tp:taxon-name-part taxon-name-part-type="family">Agromyzidae</tp:taxon-name-part></tp:taxon-name>).</article-title><source>Zootaxa</source><volume>993</volume>(<issue>1</issue>): <fpage>1</fpage>–<lpage>8</lpage>. <ext-link xlink:href="10.11646/zootaxa.993.1.1" ext-link-type="doi" xlink:type="simple">https://doi.org/10.11646/zootaxa.993.1.1</ext-link></mixed-citation></ref><ref id="B11"><mixed-citation xmlns:xlink="http://www.w3.org/1999/xlink" xlink:type="simple"><person-group><name name-style="western"><surname>Černý</surname><given-names>M</given-names></name></person-group> (<year>2007</year>) <article-title>Description of eight new species of <tp:taxon-name><tp:taxon-name-part taxon-name-part-type="family">Agromyzidae</tp:taxon-name-part></tp:taxon-name> (<tp:taxon-name><tp:taxon-name-part taxon-name-part-type="order">Diptera</tp:taxon-name-part></tp:taxon-name>) from North Korea, including new records.</article-title><source>Studia Dipterologica</source><volume>14</volume>(<issue>1</issue>): <fpage>209</fpage>–<lpage>229</lpage>.</mixed-citation></ref><ref id="B71"><mixed-citation xmlns:xlink="http://www.w3.org/1999/xlink" xlink:type="simple"><person-group><name name-style="western"><surname>Spencer</surname><given-names>KA</given-names></name></person-group> (<year>1966</year>) <article-title><tp:taxon-name><tp:taxon-name-part taxon-name-part-type="family">Agromyzidae</tp:taxon-name-part></tp:taxon-name> (<tp:taxon-name><tp:taxon-name-part taxon-name-part-type="order">Diptera</tp:taxon-name-part></tp:taxon-name>) from the Bismarck Archipelago, with an appendix on some related species from the Oriental region.</article-title><source>Entomologiske Meddelelser</source><volume>34</volume>(<issue>6</issue>): <fpage>489</fpage>–<lpage>520</lpage>.</mixed-citation></ref><ref id="B52"><mixed-citation xmlns:xlink="http://www.w3.org/1999/xlink" xlink:type="simple"><person-group><name name-style="western"><surname>Sasakawa</surname><given-names>M</given-names></name></person-group> (<year>1963b</year>) <article-title>Papuan <tp:taxon-name><tp:taxon-name-part taxon-name-part-type="family">Agromyzidae</tp:taxon-name-part></tp:taxon-name> (<tp:taxon-name><tp:taxon-name-part taxon-name-part-type="order">Diptera</tp:taxon-name-part></tp:taxon-name>.</article-title><source>Pacific Insects</source><volume>5</volume>(<issue>4</issue>): <fpage>797</fpage>–<lpage>835</lpage>.</mixed-citation></ref><ref id="B57"><mixed-citation xmlns:xlink="http://www.w3.org/1999/xlink" xlink:type="simple"><person-group><name name-style="western"><surname>Sasakawa</surname><given-names>M</given-names></name></person-group> (<year>2006</year>) <article-title><tp:taxon-name><tp:taxon-name-part taxon-name-part-type="family">Agromyzidae</tp:taxon-name-part></tp:taxon-name> (<tp:taxon-name><tp:taxon-name-part taxon-name-part-type="order">Diptera</tp:taxon-name-part></tp:taxon-name>) from Hong Kong.</article-title><source>Acta Entomologica Sinica</source><volume>49</volume>(<issue>5</issue>): <fpage>835</fpage>–<lpage>842</lpage>.</mixed-citation></ref><ref id="B75"><mixed-citation xmlns:xlink="http://www.w3.org/1999/xlink" xlink:type="simple"><person-group><name name-style="western"><surname>Spencer</surname><given-names>KA</given-names></name></person-group> (<year>1986</year>) <article-title><tp:taxon-name><tp:taxon-name-part taxon-name-part-type="family">Agromyzidae</tp:taxon-name-part></tp:taxon-name> (<tp:taxon-name><tp:taxon-name-part taxon-name-part-type="order">Diptera</tp:taxon-name-part></tp:taxon-name>) in Thailand: New species, revisionary notes and new records.</article-title><source>Proceedings of the National Academy of Sciences, India</source><volume>95</volume>(<issue>5</issue>): <fpage>487</fpage>–<lpage>507</lpage>. <ext-link xlink:href="10.1007/BF03179411" ext-link-type="doi" xlink:type="simple">https://doi.org/10.1007/BF03179411</ext-link> [Animal Sciences]</mixed-citation></ref><ref id="B54"><mixed-citation xmlns:xlink="http://www.w3.org/1999/xlink" xlink:type="simple"><person-group><name name-style="western"><surname>Sasakawa</surname><given-names>M</given-names></name></person-group> (<year>1977</year>) <article-title>Family <tp:taxon-name><tp:taxon-name-part taxon-name-part-type="family">Agromyzidae</tp:taxon-name-part></tp:taxon-name>.</article-title> In: <person-group><name name-style="western"><surname>Delfinado</surname><given-names>MD</given-names></name><name name-style="western"><surname>Hardy</surname><given-names>DE</given-names></name></person-group> (<role>Eds</role>) <issue-title>A catalogue of the Diptera of the Oriental Region.</issue-title><source>Vol. III: Suborder <tp:taxon-name><tp:taxon-name-part taxon-name-part-type="suborder">Cyclorrhapha</tp:taxon-name-part></tp:taxon-name> (Excluding Division <tp:taxon-name><tp:taxon-name-part taxon-name-part-type="clade">Aschiza</tp:taxon-name-part></tp:taxon-name>). The University Press of Hawaii, Honolulu</source>, <fpage>243</fpage>–<lpage>269</lpage>.</mixed-citation></ref><ref id="B92"><mixed-citation xmlns:xlink="http://www.w3.org/1999/xlink" xlink:type="simple"><person-group><name name-style="western"><surname>Zlobin</surname><given-names>VV</given-names></name></person-group> (<year>2000</year>) <article-title>Review of mining flies of the genus <tp:taxon-name><tp:taxon-name-part taxon-name-part-type="genus">Cerodontha</tp:taxon-name-part> <tp:taxon-name-part taxon-name-part-type="authority">Rondani. IX.</tp:taxon-name-part> <tp:taxon-name-part taxon-name-part-type="infraspecific-rank">Subgenus</tp:taxon-name-part> <tp:taxon-name-part taxon-name-part-type="subgenus">Icteromyza</tp:taxon-name-part></tp:taxon-name> Hendel (<tp:taxon-name><tp:taxon-name-part taxon-name-part-type="order">Diptera</tp:taxon-name-part></tp:taxon-name>: <tp:taxon-name><tp:taxon-name-part taxon-name-part-type="family">Agromyzidae</tp:taxon-name-part></tp:taxon-name>).</article-title><source>International Journal of Dipterological Research</source><volume>11</volume>(<issue>1</issue>): <fpage>51</fpage>–<lpage>67</lpage>.</mixed-citation></ref><ref id="B69"><mixed-citation xmlns:xlink="http://www.w3.org/1999/xlink" xlink:type="simple"><person-group><name name-style="western"><surname>Spencer</surname><given-names>KA</given-names></name></person-group> (<year>1962</year>) <article-title>Notes on the Oriental <tp:taxon-name><tp:taxon-name-part taxon-name-part-type="family">Agromyzidae</tp:taxon-name-part></tp:taxon-name> (<tp:taxon-name><tp:taxon-name-part taxon-name-part-type="order">Diptera</tp:taxon-name-part></tp:taxon-name>) – 1.</article-title><source>Pacific Insects</source><volume>4</volume>(<issue>3</issue>): <fpage>661</fpage>–<lpage>680</lpage>.</mixed-citation></ref><ref id="B67"><mixed-citation xmlns:xlink="http://www.w3.org/1999/xlink" xlink:type="simple"><person-group><name name-style="western"><surname>Spencer</surname><given-names>KA</given-names></name></person-group> (<year>1959</year>) <article-title>A synopsis of the Ethiopian <tp:taxon-name><tp:taxon-name-part taxon-name-part-type="family">Agromyzidae</tp:taxon-name-part></tp:taxon-name> (<tp:taxon-name><tp:taxon-name-part taxon-name-part-type="order">Diptera</tp:taxon-name-part></tp:taxon-name>).</article-title><source>Transactions of the Royal Entomological Society of London</source><volume>111</volume>(<issue>10</issue>): <fpage>237</fpage>–<lpage>329</lpage>. <ext-link xlink:href="10.1111/j.1365-2311.1959.tb02272.x" ext-link-type="doi" xlink:type="simple">https://doi.org/10.1111/j.1365-2311.1959.tb02272.x</ext-link></mixed-citation></ref><ref id="B59"><mixed-citation xmlns:xlink="http://www.w3.org/1999/xlink" xlink:type="simple"><person-group><name name-style="western"><surname>Sasakawa</surname><given-names>M</given-names></name></person-group> (<year>2013</year>) <article-title>Thailand <tp:taxon-name><tp:taxon-name-part taxon-name-part-type="family">Agromyzidae</tp:taxon-name-part></tp:taxon-name> (<tp:taxon-name><tp:taxon-name-part taxon-name-part-type="order">Diptera</tp:taxon-name-part></tp:taxon-name>) – 3.</article-title><source>Scientific Reports of Kyoto prefectural University, Life and environmental Sciences</source><volume>65</volume>: <fpage>9</fpage>–<lpage>37</lpage>. <ext-link xlink:href="10.11646/zootaxa.3746.4.1" ext-link-type="doi" xlink:type="simple">https://doi.org/10.11646/zootaxa.3746.4.1</ext-link></mixed-citation></ref><ref id="B64"><mixed-citation xmlns:xlink="http://www.w3.org/1999/xlink" xlink:type="simple"><person-group><name name-style="western"><surname>Shiao</surname><given-names>SF</given-names></name><name name-style="western"><surname>Wu</surname><given-names>WJ</given-names></name></person-group> (<year>1997</year>) Four New Agromyzid Species from Taiwan (<tp:taxon-name><tp:taxon-name-part taxon-name-part-type="order">Diptera</tp:taxon-name-part></tp:taxon-name>: <tp:taxon-name><tp:taxon-name-part taxon-name-part-type="family">Agromyzidae</tp:taxon-name-part></tp:taxon-name>). Transactions of the American entomological Society, Philadelphia 122[1996](4): 213–226.</mixed-citation></ref><ref id="B44"><mixed-citation xmlns:xlink="http://www.w3.org/1999/xlink" xlink:type="simple"><person-group><name name-style="western"><surname>Nowakowski</surname><given-names>JT</given-names></name></person-group> (<year>1972</year>) <article-title>Zweite vorläufige Mitteilung zu einer Monographie der europäischen Arten der Gattung <tp:taxon-name><tp:taxon-name-part taxon-name-part-type="genus">Cerodontha</tp:taxon-name-part></tp:taxon-name> Rond. (<tp:taxon-name><tp:taxon-name-part taxon-name-part-type="order">Diptera</tp:taxon-name-part></tp:taxon-name>, <tp:taxon-name><tp:taxon-name-part taxon-name-part-type="family">Agromyzidae</tp:taxon-name-part></tp:taxon-name>).</article-title><source>Polskie Pismo Entomologiczne</source><volume>42</volume>(<issue>4</issue>): <fpage>735</fpage>–<lpage>765</lpage>.</mixed-citation></ref><ref id="B15"><mixed-citation xmlns:xlink="http://www.w3.org/1999/xlink" xlink:type="simple"><person-group><name name-style="western"><surname>Černý</surname><given-names>M</given-names></name><name name-style="western"><surname>van Zuijlen</surname><given-names>JW</given-names></name></person-group> (<year>2022</year>) <article-title>New faunistic records of <tp:taxon-name><tp:taxon-name-part taxon-name-part-type="family">Agromyzidae</tp:taxon-name-part></tp:taxon-name> (<tp:taxon-name><tp:taxon-name-part taxon-name-part-type="order">Diptera</tp:taxon-name-part></tp:taxon-name>) from the Netherlands. Acta Musei Silesiae.</article-title><source>Scientiae Naturales</source><volume>71</volume>(<issue>1</issue>): <fpage>81</fpage>–<lpage>89</lpage>. <ext-link xlink:href="10.2478/cszma-2022-0003" ext-link-type="doi" xlink:type="simple">https://doi.org/10.2478/cszma-2022-0003</ext-link></mixed-citation></ref><ref id="B49"><mixed-citation xmlns:xlink="http://www.w3.org/1999/xlink" xlink:type="simple"><person-group><name name-style="western"><surname>Sasakawa</surname><given-names>M</given-names></name></person-group> (<year>1955</year>) <article-title>New <tp:taxon-name><tp:taxon-name-part taxon-name-part-type="family">Agromyzidae</tp:taxon-name-part></tp:taxon-name> from Japan X. Species of the genus <italic><tp:taxon-name><tp:taxon-name-part taxon-name-part-type="genus">Phytobia</tp:taxon-name-part></tp:taxon-name></italic>. Scientific Reports of the Saikyo University.</article-title><source>Agriculture</source><volume>7</volume>: <fpage>62</fpage>–<lpage>72</lpage>.</mixed-citation></ref><ref id="B61"><mixed-citation xmlns:xlink="http://www.w3.org/1999/xlink" xlink:type="simple"><person-group><name name-style="western"><surname>Sasakawa</surname><given-names>M</given-names></name><name name-style="western"><surname>Fan</surname><given-names>ZD</given-names></name></person-group> (<year>1985</year>) <article-title>Preliminary list of Chinese <tp:taxon-name><tp:taxon-name-part taxon-name-part-type="family">Agromyzidae</tp:taxon-name-part></tp:taxon-name> (<tp:taxon-name><tp:taxon-name-part taxon-name-part-type="order">Diptera</tp:taxon-name-part></tp:taxon-name>) with descriptions of four new species.</article-title><source>Contribution of the Shanghai Institute of Entomology</source><volume>5</volume>: <fpage>275</fpage>–<lpage>294</lpage>.</mixed-citation></ref><ref id="B94"><mixed-citation xmlns:xlink="http://www.w3.org/1999/xlink" xlink:type="simple"><person-group><name name-style="western"><surname>Zlobin</surname><given-names>VV</given-names></name></person-group> (<year>2001b</year>) <article-title>Review of mining flies of the genus <italic><tp:taxon-name><tp:taxon-name-part taxon-name-part-type="genus">Cerodontha</tp:taxon-name-part></tp:taxon-name></italic> Rondani. XI. Some remarks on the Oriental <italic><tp:taxon-name><tp:taxon-name-part taxon-name-part-type="genus">Poemyza</tp:taxon-name-part></tp:taxon-name></italic> species (<tp:taxon-name><tp:taxon-name-part taxon-name-part-type="order">Diptera</tp:taxon-name-part></tp:taxon-name>: <tp:taxon-name><tp:taxon-name-part taxon-name-part-type="family">Agromyzidae</tp:taxon-name-part></tp:taxon-name>).</article-title><source>International Journal of Dipterological Research</source><volume>12</volume>(<issue>2</issue>): <fpage>107</fpage>–<lpage>112</lpage>.</mixed-citation></ref><ref id="B96"><mixed-citation xmlns:xlink="http://www.w3.org/1999/xlink" xlink:type="simple"><person-group><name name-style="western"><surname>Zlobin</surname><given-names>VV</given-names></name></person-group> (<year>2005</year>) <article-title>A revised checklist of the Swedish <tp:taxon-name><tp:taxon-name-part taxon-name-part-type="family">Agromyzidae</tp:taxon-name-part></tp:taxon-name>.</article-title><source>International Journal of Dipterological Research</source><volume>16</volume>(<issue>3</issue>): <fpage>175</fpage>–<lpage>189</lpage>.</mixed-citation></ref><ref id="B33"><mixed-citation xmlns:xlink="http://www.w3.org/1999/xlink" xlink:type="simple"><person-group><name name-style="western"><surname>Karpa</surname><given-names>A</given-names></name></person-group> (<year>2007</year>) <article-title>Materials on Latvian <tp:taxon-name><tp:taxon-name-part taxon-name-part-type="family">Agromyzidae</tp:taxon-name-part></tp:taxon-name> (<tp:taxon-name><tp:taxon-name-part taxon-name-part-type="order">Diptera</tp:taxon-name-part></tp:taxon-name>).</article-title><source>Latvijas Entomologs</source><volume>44</volume>: <fpage>111</fpage>–<lpage>116</lpage>.</mixed-citation></ref></ref-list></tp:taxon-treatment>
